# Supplementary material for: METTL14-mediated N6-methyladenosine modification of SOX4 mRNA inhibits tumor metastasis in colorectal cancer
Source: Mol Cancer. 2020 Jun 17;19:106. doi: 10.1186/s12943-020-01220-7 (PMC7298962; doi:10.1186/s12943-020-01220-7)
Supplement: Supplementary file 4 — Additional file 4: Table S1-S2. [file 12943_2020_1220_MOESM4_ESM.xlsx]

## Sheet: Table S1
Gene_id	readcount_shME	readcount_shNC	log2FoldChange	pval	padj	Gene_Symbol
ENST00000001008	1049.91	552.28	0.92679	0.002446	0.037759	FKBP4
ENST00000002596	191.905	0	Inf	3.3989e-54	2.3524e-51	HS3ST1
ENST00000005226	9.1847	0	Inf	0.0012337	0.020977	USH1C
ENST00000005260	199.855	86.0187	1.2162	0.00021591	0.0045352	BAIAP2L1
ENST00000008876	7.50174	0	Inf	0.00017435	0.0037528	MAPK8IP2
ENST00000020926	53.8058	0.323178	7.3793	3.8861e-22	5.5353e-20	SYT13
ENST00000025301	946.339	365.087	1.3741	4.8964e-07	1.7459e-05	AKAP11
ENST00000056233	82.492	25.5082	1.6933	0.00039187	0.0077067	NFE2L3
ENST00000064778	698.591	231.172	1.5955	0.0002586	0.0053406	FAM168A
ENST00000075503	42.649	3.83834	3.474	1.9401e-07	7.3808e-06	STYK1
ENST00000078429	679.693	317.293	1.0991	3.8683e-06	0.00011818	GNA11
ENST00000083182	517.235	216.144	1.2588	4.102e-07	1.4832e-05	APPBP2
ENST00000084798	59.1074	17.9711	1.7177	3.7506e-05	0.00094043	CA11
ENST00000155926	23.6274	1.11057	4.4111	3.0581e-08	1.2938e-06	TRIB2
ENST00000157600	6.40799	0	Inf	0.00078277	0.014104	LMCD1
ENST00000164133	180.605	30.4472	2.5685	2.1635e-17	2.2289e-15	PPP2R5B
ENST00000167106	374.43	37.7476	3.3102	1.2492e-12	8.4933e-11	VASH1
ENST00000170168	96.6933	23.3032	2.0529	1.4016e-08	6.1466e-07	REXO1
ENST00000172229	383.741	0.393698	9.9288	1.3652e-85	3.8789e-82	NGFR
ENST00000173229	280.345	1.67314	7.3885	4.0612e-66	5.22e-63	NTN1
ENST00000173527	205.385	103.842	0.98394	0.00021788	0.004573	ISOC1
ENST00000176763	115.508	25.4622	2.1816	2.5979e-10	1.3941e-08	STK10
ENST00000178638	26.1359	4.98403	2.3906	0.00015418	0.0033644	CA12
ENST00000186436	337.593	138.575	1.2846	7.7766e-07	2.6825e-05	TMEM131
ENST00000187762	184.07	25.5194	2.8506	9.3664e-20	1.1261e-17	TMEM38A
ENST00000192314	5.88703	0	Inf	0.0014136	0.023502	GAL3ST2
ENST00000193391	28.4879	2.08141	3.7747	4.3477e-09	2.0338e-07	IMPG2
ENST00000196061	192.398	47.0951	2.0304	2.4108e-07	9.0129e-06	PLOD1
ENST00000196489	140.901	61.3637	1.1992	2.5558e-05	0.00066586	ZNF416
ENST00000197268	103.734	35.3686	1.5524	2.834e-06	8.8433e-05	FAM234B
ENST00000199940	5.91812	0	Inf	0.0013443	0.022551	MAP2
ENST00000200453	402.078	187.026	1.1042	2.9781e-06	9.2448e-05	PPP1R15A
ENST00000201031	165.418	5.01914	5.0425	6.6472e-38	2.0274e-35	TFAP2C
ENST00000203556	23.116	7.93792	1.5421	0.0024561	0.037878	GMIP
ENST00000203664	350.949	25.3019	3.7939	4.4555e-27	8.277e-25	OTUB2
ENST00000204961	834.71	48.8203	4.0957	1.3956e-21	1.8695e-19	EFNB1
ENST00000205061	943.319	327.481	1.5263	1.8517e-07	7.0594e-06	GLG1
ENST00000205636	999.697	243.402	2.0381	1.6951e-10	9.3185e-09	CMTM6
ENST00000215368	23.64	4.19094	2.4959	0.00040911	0.0080019	EFNA2
ENST00000215886	17.4758	3.52842	2.3083	0.0032508	0.048067	LGALS2
ENST00000215906	151.878	1.3778	6.7844	1.1862e-34	3.0638e-32	ASPHD2
ENST00000215917	106.734	41.9932	1.3458	4.4114e-05	0.0010904	SRRD
ENST00000215957	35.6711	9.61106	1.892	0.0013051	0.02199	MICALL1
ENST00000216014	125.719	64.7439	0.95738	0.00098912	0.017303	KDELR3
ENST00000216115	291.853	25.9366	3.4922	5.1125e-32	1.1896e-29	BIK
ENST00000216117	113.276	34.7909	1.7031	0.00035874	0.0071042	HMOX1
ENST00000216121	591.199	325.347	0.86167	0.0010459	0.018172	NIPSNAP1
ENST00000216127	85.2374	5.81382	3.8739	2.248e-15	1.9797e-13	RASD2
ENST00000216133	208.009	31.9419	2.7031	8.9798e-18	9.4866e-16	CBX7
ENST00000216181	4878.04	1963.66	1.3128	1.7445e-06	5.6595e-05	MYH9
ENST00000216214	79.4778	28.4091	1.4842	9.4809e-05	0.002177	FAM118A
ENST00000216264	633.31	253.162	1.3229	2.0332e-08	8.7878e-07	CERK
ENST00000216268	736.414	307.037	1.2621	1.8042e-06	5.8149e-05	ZBED4
ENST00000216294	209.591	99.5649	1.0739	0.00011575	0.0026046	SNAPC1
ENST00000216484	1286.64	293.502	2.1322	1.3401e-18	1.4916e-16	SPTLC2
ENST00000216513	339.412	41.6734	3.0258	2.2413e-25	3.8168e-23	SIX4
ENST00000216862	22.2209	0	Inf	2.3813e-07	8.9211e-06	CYP24A1
ENST00000216962	2094.29	647.911	1.6926	5.2211e-14	4.0036e-12	PYGB
ENST00000216968	50.5042	2.8334	4.1558	1.4154e-13	1.0583e-11	PROCR
ENST00000217188	96.1057	1.96849	5.6095	9.1325e-19	1.025e-16	SRMS
ENST00000217289	24.3357	5.64495	2.108	0.00074677	0.013528	FERMT1
ENST00000217381	349.054	83.6958	2.0602	3.1385e-15	2.7283e-13	SNTA1
ENST00000217740	188.507	7.93633	4.57	1.074e-33	2.6473e-31	RNF125
ENST00000218176	10.7677	0.484766	4.4733	0.00060068	0.011193	KCND1
ENST00000219271	1414.16	887.523	0.67209	0.0015737	0.025853	MMP15
ENST00000220325	948.691	185.819	2.352	4.7651e-22	6.6989e-20	EHD4
ENST00000220509	695.148	404.349	0.78172	0.00043555	0.0084823	VPS18
ENST00000220562	142.29	21.6036	2.7195	2.7918e-16	2.677e-14	EXTL3
ENST00000220592	1693.42	684.151	1.3076	5.9531e-06	0.00017558	AGO2
ENST00000220597	166.499	18.9403	3.136	2.7368e-21	3.63e-19	PAG1
ENST00000220812	34.5907	0.562571	5.9422	1.5852e-14	1.281e-12	DKK4
ENST00000221130	78.5998	18.7345	2.0688	0.00099856	0.017462	GSR
ENST00000221132	197.903	107.47	0.88086	0.001368	0.022885	TNFRSF10A
ENST00000221307	35.7838	0.232109	7.2684	3.8336e-16	3.6371e-14	CYP4F3
ENST00000221476	14.5863	0.323178	5.4961	9.4347e-07	3.2033e-05	CKM
ENST00000221566	301.421	120.261	1.3256	0.00068387	0.01254	SGTA
ENST00000221847	12.0912	1.15297	3.3905	0.00018548	0.0039703	EBI3
ENST00000221930	201.968	34.8705	2.534	5.0066e-11	2.8937e-09	TGFB1
ENST00000222120	515.895	86.7959	2.5714	1.7722e-12	1.1797e-10	RAB3D
ENST00000222248	26.8688	0.464218	5.855	9.6844e-12	6.037e-10	SLC5A5
ENST00000222345	482.69	88.9251	2.4404	7.3718e-06	0.00021335	SIPA1L3
ENST00000222374	278.155	37.4051	2.8946	8.9893e-24	1.4066e-21	CADM4
ENST00000222462	71.9178	0.464218	7.2754	2.7988e-17	2.8562e-15	WNT16
ENST00000223095	906.21	34.1242	4.731	4.0773e-14	3.1625e-12	SERPINE1
ENST00000223210	141.466	48.6433	1.5401	1.0908e-06	3.6666e-05	ZNF862
ENST00000224140	1076.26	652.529	0.72191	0.0026408	0.040215	SETX
ENST00000225550	12.942	0	Inf	5.3704e-07	1.9036e-05	KRT37
ENST00000225726	217.37	115.454	0.91283	0.00076646	0.013848	CCDC47
ENST00000225899	46.5129	0.393698	6.8844	1.0804e-19	1.2932e-17	KRT32
ENST00000225964	39.1904	16.1212	1.2815	0.0022733	0.035418	COL1A1
ENST00000225972	2707.5	1480.03	0.87133	0.00018949	0.0040354	LRRC59
ENST00000227322	48.8739	18.6725	1.3881	0.00049776	0.009539	ZPR1
ENST00000227471	47.6859	7.05217	2.7574	1.6058e-09	7.9311e-08	UNC93B1
ENST00000227507	3044.74	351.914	3.113	6.1524e-39	2.0129e-36	CCND1
ENST00000227756	297.19	0.161589	10.845	4.483e-77	8.067e-74	GALNT18
ENST00000228437	159.793	71.0316	1.1697	3.118e-05	0.00079813	PRDM4
ENST00000228515	321.645	155.381	1.0497	8.0435e-05	0.0018846	CSRNP2
ENST00000228741	493.87	42.0494	3.554	1.7059e-36	4.7964e-34	ELK3
ENST00000229402	10.3601	1.04005	3.3163	0.0032309	0.047824	KLRB1
ENST00000229708	214.283	2.72048	6.2995	4.6576e-52	2.763e-49	ULBP1
ENST00000229829	22.3223	0.724159	4.946	6.5069e-09	2.9794e-07	HLA-DOA
ENST00000229955	116.203	0.625806	7.5367	2.9486e-39	9.9485e-37	GPR63
ENST00000230122	273.803	150.382	0.86451	0.00055527	0.010474	ZBTB24
ENST00000230124	89.6451	25.0479	1.8395	0.0003952	0.0077606	FIG4
ENST00000230361	16.994	0.393698	5.4318	6.8084e-08	2.747e-06	GUCA1B
ENST00000230658	10.6602	0	Inf	0.00014086	0.0030962	ISL1
ENST00000230990	62.7412	12.0011	2.3862	1.5688e-05	0.00042665	HBEGF
ENST00000231484	41.5209	5.56145	2.9003	3.5446e-08	1.488e-06	PCDH12
ENST00000231721	100.851	6.51015	3.9534	3.8175e-22	5.452e-20	SEMA3G
ENST00000232375	228.513	47.1129	2.2781	3.259e-15	2.8203e-13	PFKFB4
ENST00000232424	88.2555	43.8631	1.0087	0.0016737	0.027165	HES1
ENST00000232496	139.324	70.3674	0.98546	0.000867	0.015467	TUSC2
ENST00000232888	685.025	348.936	0.97319	0.0001334	0.0029466	RRP9
ENST00000233596	14.9592	2.93932	2.3475	0.0023733	0.036784	REEP6
ENST00000233813	48.7243	2.03872	4.5789	6.8835e-09	3.1438e-07	IGFBP5
ENST00000233969	62.5888	0	Inf	2.2444e-27	4.207e-25	SLC9A2
ENST00000234739	335.965	93.1609	1.8505	1.7675e-06	5.7205e-05	BCL9
ENST00000236147	15.5801	0.625806	4.6378	1.8795e-06	6.0324e-05	SELL
ENST00000237654	735.636	291.657	1.3347	9.4225e-07	3.2012e-05	CCNI
ENST00000238647	1773.22	375.78	2.2384	7.9799e-21	1.0184e-18	IRF2BPL
ENST00000238738	287.971	63.6982	2.1766	9.3165e-15	7.702e-13	RHOQ
ENST00000239243	86.0731	0	Inf	3.4588e-35	9.0203e-33	MSX2
ENST00000239878	416.385	247.528	0.75032	0.0017854	0.028711	UFM1
ENST00000239906	813.987	333.855	1.2858	2.1255e-08	9.1647e-07	FAM53C
ENST00000239938	490.346	12.3726	5.3086	1.2117e-63	1.2826e-60	EGR1
ENST00000240100	4218.22	98.6926	5.4176	4.4192e-93	1.704e-89	DUSP4
ENST00000240101	121.997	3.90886	4.964	7.7077e-32	1.7681e-29	DUSP4
ENST00000240364	26.779	0.330462	6.3405	4.2734e-09	2.0008e-07	FAM117A
ENST00000241125	285.233	0.330462	9.7534	8.3943e-41	2.9618e-38	GJA3
ENST00000242108	16.2612	1.50427	3.4343	0.00010107	0.0023033	EEPD1
ENST00000242208	5.19337	0	Inf	0.002464	0.037929	INHBA
ENST00000242261	29.4551	8.78127	1.746	0.001482	0.024511	TWIST1
ENST00000242719	445.352	196.6	1.1797	1.3974e-06	4.6054e-05	RNF11
ENST00000243349	31.8078	0.161589	7.6209	2.199e-07	8.2841e-06	ACVR1C
ENST00000243389	176.612	72.3577	1.2874	0.00038119	0.0075185	SLC36A1
ENST00000243501	249.257	106.196	1.2309	4.9124e-06	0.00014708	PLA2G12A
ENST00000243903	243.227	123.248	0.98074	0.00025824	0.0053353	ACTR5
ENST00000244050	103.211	6.54527	3.979	9.6865e-24	1.507e-21	SNAI1
ENST00000244221	369.978	5.49065	6.0743	4.3404e-57	3.3958e-54	PAIP2B
ENST00000244333	24.6478	4.98431	2.306	0.00027582	0.0056465	LYPD3
ENST00000244565	19.7189	2.14465	3.2008	5.9786e-06	0.00017598	UNC5CL
ENST00000244745	3200.94	368.217	3.1199	1.5143e-38	4.8087e-36	SOX4
ENST00000244869	1006.8	228.776	2.1378	6.2539e-19	7.1528e-17	EREG
ENST00000245543	70.6485	23.2502	1.6034	0.0016492	0.026865	ARMC7
ENST00000246646	10.8551	0	Inf	1.3495e-06	4.4584e-05	KRT38
ENST00000246672	429.944	14.7187	4.8684	6.4837e-08	2.6219e-06	NR1D1
ENST00000246792	90.6908	43.1792	1.0706	0.0018928	0.030231	RRAS
ENST00000247815	147.787	72.3082	1.0313	0.00032653	0.0065579	HELB
ENST00000248071	79.1663	2.53106	4.9671	1.2815e-23	1.9766e-21	KLF2
ENST00000248244	82.4288	13.0101	2.6635	0.00050813	0.0097136	TICAM1
ENST00000248668	220.071	18.8534	3.5451	6.804e-29	1.3913e-26	LRFN1
ENST00000249014	1016.99	254.975	1.9959	0.0001312	0.0029075	CDC42EP1
ENST00000249071	144.859	1.51884	6.5755	1.5118e-43	6.3267e-41	RAC2
ENST00000249075	371.51	54.2519	2.7757	7.0561e-24	1.1168e-21	LIF
ENST00000249373	127.472	0	Inf	1.7283e-26	3.1205e-24	SMO
ENST00000249700	228.627	1.7715	7.0119	2.2164e-32	5.271e-30	TMOD2
ENST00000250916	251.789	64.6134	1.9623	0.00010985	0.0024863	KLF16
ENST00000251089	309.154	149.586	1.0474	1.8366e-05	0.00049277	ANGEL1
ENST00000251343	212.29	72.6968	1.5461	2.9487e-08	1.2534e-06	KHNYN
ENST00000251472	69.6713	0.724159	6.5881	6.7059e-23	9.9454e-21	MAST1
ENST00000251582	12.9064	0	Inf	0.00025925	0.00535	ADAMTS2
ENST00000251691	653.022	109.265	2.5793	1.2436e-20	1.5649e-18	ARFGEF3
ENST00000251810	175.919	54.5484	1.6893	5.6234e-10	2.9218e-08	RRM2B
ENST00000252032	132.085	8.77239	3.9124	1.0625e-24	1.7488e-22	C20orf194
ENST00000252338	153.838	0	Inf	2.557e-53	1.6834e-50	FAM155B
ENST00000252485	20.5386	4.87241	2.0756	0.00061218	0.011372	NECTIN2
ENST00000252809	2326.86	23.1664	6.6502	3.7807e-115	5.1024e-111	GDF15
ENST00000252818	702.592	265.779	1.4025	6.832e-09	3.1229e-07	JUND
ENST00000252891	23.5666	5.56015	2.0835	0.001553	0.025552	NUMBL
ENST00000252971	29.6715	7.98061	1.8945	0.00019987	0.0042279	MNX1
ENST00000252998	62.989	1.34997	5.5441	7.1622e-08	2.8789e-06	RBBP8NL
ENST00000253063	514.064	83.5202	2.6218	6.3367e-11	3.6199e-09	SESN2
ENST00000253083	46.5641	10.5452	2.1426	3.7787e-05	0.00094614	HIP1R
ENST00000253255	33.4444	2.58672	3.6926	1.228e-05	0.00034101	PKDREJ
ENST00000253778	161.915	31.111	2.3797	6.469e-15	5.4227e-13	GFPT2
ENST00000254043	11.0975	0.893032	3.6354	0.0002388	0.0049659	KRT15
ENST00000254322	668.09	333.871	1.0008	2.5785e-05	0.00066986	DNAJB1
ENST00000254436	119.383	41.9534	1.5087	6.3708e-07	2.2318e-05	TRIM21
ENST00000254528	41.3019	1.34268	4.943	1.0478e-11	6.509e-10	EMILIN2
ENST00000254803	259.401	119.142	1.1225	2.6095e-05	0.00067597	UTP3
ENST00000254810	994.952	480.901	1.0489	0.0012533	0.021249	H3F3B
ENST00000254816	65.1692	12.2405	2.4125	3.1192e-09	1.4941e-07	TRIM47
ENST00000254846	19.5397	2.81883	2.7932	0.0026521	0.040352	KDM6B
ENST00000254942	73.6515	26.7648	1.4604	8.9479e-05	0.0020678	TERF2
ENST00000254958	507.492	10.9727	5.5314	4.0078e-65	4.7034e-62	JAG1
ENST00000255499	52.1368	0.161589	8.3338	2.5911e-22	3.7401e-20	RNF128
ENST00000255641	143.59	81.9802	0.80861	0.0025382	0.038901	CSNK1G2
ENST00000256257	78.59	5.22342	3.9113	4.226e-09	1.9804e-07	RNF122
ENST00000256367	117.934	36.8718	1.6774	2.0019e-07	7.5786e-06	TTC9
ENST00000256389	20.7519	2.78372	2.8982	2.582e-05	0.00067046	ADAM20
ENST00000256458	210.713	88.5716	1.2504	5.3194e-06	0.00015821	IRAK2
ENST00000257527	420.378	0.330462	10.313	3.2014e-34	8.0383e-32	ADAM19
ENST00000257552	54.919	0	Inf	2.8745e-10	1.5349e-08	MSI1
ENST00000257575	104.789	42.7844	1.2923	2.8083e-05	0.00072435	RNFT2
ENST00000257776	39.6411	6.32073	2.6488	1.8349e-07	7.0003e-06	MRAP2
ENST00000257787	251.27	59.3233	2.0826	2.0839e-13	1.5305e-11	AKIRIN2
ENST00000257868	120.008	56.142	1.096	0.00084124	0.015068	GDF11
ENST00000257897	45.0433	1.18109	5.2531	3.0432e-16	2.9077e-14	AGAP2
ENST00000257905	10.7506	0	Inf	3.0183e-06	9.3643e-05	PPP1R1A
ENST00000257940	143.037	65.8603	1.1189	7.2552e-05	0.0017163	ZC3H10
ENST00000257963	144.84	53.3334	1.4414	1.2029e-06	4.0183e-05	ACVR1B
ENST00000258106	5.72693	0	Inf	0.00094304	0.016621	EMX1
ENST00000258111	95.2483	4.9986	4.2521	1.6832e-23	2.5597e-21	KCNMB4
ENST00000258149	540.968	306.571	0.81932	0.00061346	0.011388	MDM2
ENST00000258229	102.153	45.5409	1.1655	0.00021001	0.0044234	PCNX2
ENST00000258439	288.332	101.614	1.5046	1.0706e-08	4.7685e-07	TMEM127
ENST00000258711	101.08	41.1589	1.2962	4.1072e-05	0.0010222	CHST12
ENST00000258829	49.7157	7.59289	2.711	3.0741e-09	1.4752e-07	NKX2-8
ENST00000258888	111.832	4.35094	4.6839	7.9621e-12	4.9922e-10	ALPK3
ENST00000258947	155.035	34.9629	2.1487	1.5738e-12	1.0567e-10	CALCOCO2
ENST00000258955	169.053	43.6989	1.9518	1.0497e-10	5.9028e-09	RSAD1
ENST00000258963	430.318	130.898	1.717	6.15e-11	3.5207e-09	VEZF1
ENST00000259021	114.202	51.0068	1.1628	0.00035011	0.0069589	KAT7
ENST00000259056	305.203	0	Inf	1.2435e-51	7.2969e-49	GALNT5
ENST00000259241	867.666	129.172	2.7478	1.1717e-13	8.8097e-12	HS6ST1
ENST00000259512	126.558	67.4289	0.90837	0.0026379	0.040182	DERL1
ENST00000259727	101.529	1.20164	6.4007	2.5977e-28	5.0262e-26	GMPR
ENST00000260197	358.317	165.828	1.1116	2.0542e-05	0.00054735	SORL1
ENST00000260270	334.491	200.131	0.74102	0.0032445	0.047986	FDX1
ENST00000260364	8.15171	0.161589	5.6567	0.0024914	0.038253	NOX5
ENST00000260386	22.6306	4.30984	2.3926	0.00011046	0.0024981	ITPKA
ENST00000260526	563.111	262.582	1.1007	4.9034e-06	0.00014698	ARHGAP29
ENST00000260653	10.3993	0	Inf	2.5475e-05	0.00066404	SIX3
ENST00000260702	106.827	15.656	2.7705	2.0155e-14	1.6167e-12	LOXL4
ENST00000261038	42.4539	16.4647	1.3665	0.00055349	0.010458	DIRC2
ENST00000261226	39.1132	0.330462	6.887	5.0791e-15	4.3044e-13	TMCC3
ENST00000261275	25.4674	0	Inf	3.844e-13	2.7522e-11	FAM189A1
ENST00000261292	18.5118	0	Inf	1.8631e-08	8.0849e-07	LIPG
ENST00000261318	704.417	333.475	1.0789	9.9663e-06	0.00028302	C12orf49
ENST00000261381	405.209	1.21621	8.3801	5.7357e-23	8.5534e-21	XYLT1
ENST00000261402	284.071	49.9226	2.5085	7.9929e-19	9.0459e-17	NUAK1
ENST00000261405	27.5965	2.81883	3.2913	4.0198e-07	1.4584e-05	VWF
ENST00000261427	329.403	186.298	0.82225	0.0012983	0.021882	UBE2K
ENST00000261438	612.475	335.925	0.86651	0.00029457	0.0059873	KLF3
ENST00000261483	559.753	279.469	1.0021	2.3936e-05	0.00062664	MAN2A1
ENST00000261488	70.877	28.0224	1.3387	0.00024775	0.0051382	ENOX1
ENST00000261530	71.8698	19.4643	1.8846	1.2999e-06	4.3129e-05	GPATCH2L
ENST00000261588	181.316	91.2392	0.99078	0.00088882	0.015789	KIAA0556
ENST00000261590	2165.68	1201.45	0.85005	0.00024822	0.0051459	DSG2
ENST00000261667	425.437	227.146	0.90533	0.0014107	0.023476	KPNA3
ENST00000261731	33.1938	0	Inf	8.3182e-16	7.663e-14	LHX5
ENST00000261800	35.4851	0	Inf	4.7224e-17	4.7741e-15	FAT2
ENST00000261867	188.849	62.8023	1.5883	3.8423e-08	1.5993e-06	SLC30A4
ENST00000261917	87.8215	0.787395	6.8013	2.1921e-09	1.0738e-07	HCN4
ENST00000261918	37.2169	12.7193	1.5489	0.00028488	0.0058078	SEMA7A
ENST00000261994	6.40799	0	Inf	0.00078277	0.014104	SERPINA10
ENST00000262031	617.118	357.824	0.7863	0.0016343	0.026654	RBMS2
ENST00000262096	224.288	39.8002	2.4945	5.3112e-12	3.3771e-10	ZDHHC2
ENST00000262198	952.996	454.669	1.0677	3.3043e-06	0.00010205	ADNP2
ENST00000262259	88.3142	28.9584	1.6087	3.9842e-06	0.00012124	ZNF175
ENST00000262340	151.857	0	Inf	8.6114e-13	5.96e-11	RPE65
ENST00000262424	90.2593	5.52007	4.0313	7.5109e-23	1.1048e-20	CRISPLD2
ENST00000262426	47.9972	0.330462	7.1823	8.2537e-22	1.1195e-19	FOXF1
ENST00000262430	67.1484	24.5735	1.4502	0.00010478	0.0023809	MLYCD
ENST00000262450	34.7122	0	Inf	5.3921e-17	5.4106e-15	CHD5
ENST00000262461	150.674	41.0341	1.8765	7.376e-10	3.7707e-08	SLC12A2
ENST00000262676	15.9269	0	Inf	7.9486e-09	3.5878e-07	TTC39A
ENST00000262811	320.743	66.658	2.2666	0.00022201	0.0046543	MAST3
ENST00000262848	321.026	107.312	1.5809	4.6391e-09	2.1645e-07	PRKX
ENST00000262919	448.328	108.97	2.0406	8.6534e-15	7.1648e-13	ATRN
ENST00000262971	213.435	101.351	1.0744	0.00022743	0.0047588	PIAS4
ENST00000263087	7.71	0.161589	5.5763	0.00054955	0.010391	ITGAE
ENST00000263095	577.79	112.638	2.3588	9.2648e-09	4.1575e-07	ZNF264
ENST00000263116	94.8006	0.330462	8.1643	5.5567e-37	1.5956e-34	RAB36
ENST00000263187	70.2588	1.13841	5.9476	1.2301e-24	2.0185e-22	MSH4
ENST00000263228	685.621	372.099	0.88173	0.00026907	0.0055271	UBE2R2
ENST00000263257	142.862	0.330462	8.7559	7.9616e-22	1.0826e-19	NOVA2
ENST00000263269	472.795	5.79197	6.351	1.616e-17	1.6745e-15	GRIN2D
ENST00000263372	227.204	36.7774	2.6271	1.7821e-19	2.1052e-17	KCNK6
ENST00000263388	453.139	0.49205	9.8469	1.3788e-37	4.0899e-35	NOTCH3
ENST00000263431	37.4186	0.484766	6.2703	2.7765e-10	1.4855e-08	PRKCG
ENST00000263563	1145.22	2.60886	8.778	3.6669e-125	6.5984e-121	PALD1
ENST00000263620	145.454	46.6943	1.6392	1.1582e-08	5.142e-07	ARID3A
ENST00000263707	395.463	0.393698	9.9722	5.8088e-88	1.8446e-84	TFCP2L1
ENST00000263735	12.3913	0	Inf	9.2902e-06	0.0002648	EPCAM
ENST00000263846	404.415	6.1794	6.0322	1.7076e-11	1.0381e-09	SYT7
ENST00000263847	778.88	351.758	1.1468	9.341e-07	3.1755e-05	OSBP
ENST00000263849	50.628	9.38624	2.4313	1.2444e-05	0.00034537	ZC2HC1A
ENST00000263857	519.998	213.486	1.2844	0.000584	0.010916	POLR1A
ENST00000263921	20.6424	4.53466	2.1865	0.0013253	0.022294	CHIC2
ENST00000264012	24.192	4.41417	2.4543	0.0001405	0.0030895	CDH3
ENST00000264025	401.868	44.9811	3.1593	3.825e-06	0.00011706	NECTIN1
ENST00000264033	785.573	258.284	1.6048	4.4807e-11	2.6037e-09	CBL
ENST00000264039	551.444	283.84	0.95813	0.0015989	0.026211	GPC1
ENST00000264051	36.3219	7.3535	2.3043	1.4383e-05	0.00039393	NGEF
ENST00000264071	140.693	0.625806	7.8126	1.3093e-12	8.8796e-11	TUBB4A
ENST00000264144	86.3798	0.232109	8.5397	3.7571e-15	3.2297e-13	LAMC2
ENST00000264230	587.648	171.813	1.7741	8.2476e-10	4.2053e-08	NOA1
ENST00000264245	103.02	9.46713	3.4439	5.3669e-15	4.5412e-13	ARHGAP31
ENST00000264276	99.4631	22.2512	2.1603	1.3107e-10	7.317e-09	ALS2
ENST00000264474	31.788	0	Inf	1.5203e-15	1.3655e-13	CSTA
ENST00000264538	57.7037	2.33407	4.6277	6.4134e-18	6.8423e-16	IFT57
ENST00000264552	50.8139	13.4772	1.9147	2.9113e-06	9.0584e-05	UBE2S
ENST00000264605	8.65114	0	Inf	5.8615e-05	0.0014154	MLPH
ENST00000264607	210.701	125.508	0.74743	0.0031106	0.046362	ASB1
ENST00000264658	297.195	143.527	1.0501	4.7792e-05	0.0011717	FBXL20
ENST00000264709	87.5167	26.4754	1.7249	5.1113e-07	1.8141e-05	DNMT3A
ENST00000264741	14.7895	0.330462	5.4839	1.1242e-05	0.00031461	ITGA9
ENST00000264819	33.3235	11.7101	1.5088	0.0024406	0.037698	MIER2
ENST00000264832	21.3367	4.78004	2.1582	0.0017668	0.028429	ICAM1
ENST00000264893	743.262	240.547	1.6276	1.6765e-11	1.0238e-09	SEPT11
ENST00000264930	210.941	26.3387	3.0016	3.7919e-06	0.00011618	SLC12A7
ENST00000264977	133.797	58.3436	1.1974	7.9323e-05	0.0018618	PPP2R3A
ENST00000265022	33.2582	0.232109	7.1628	9.6514e-11	5.4386e-09	DGKG
ENST00000265087	499.378	31.6356	3.9805	6.2077e-34	1.5515e-31	STC2
ENST00000265162	18.2658	0.161589	6.8207	8.1439e-06	0.00023447	ENPEP
ENST00000265174	185.683	79.8037	1.2183	0.00012503	0.0027825	PAPSS1
ENST00000265354	615.683	382.838	0.68545	0.0023936	0.037036	SRF
ENST00000265362	36.3574	0.822512	5.4661	2.5528e-10	1.3712e-08	SEMA3A
ENST00000265381	24.5699	0	Inf	1.3843e-12	9.3532e-11	APBA1
ENST00000265598	47.3541	4.52579	3.3872	3.0686e-10	1.6337e-08	LAMP3
ENST00000265717	251.211	12.9703	4.2756	2.913e-38	9.0376e-36	PRKAR2B
ENST00000265734	953.291	490.31	0.95922	2.149e-05	0.0005698	CDK6
ENST00000265843	156.56	14.0885	3.4741	5.1037e-19	5.8746e-17	EXPH5
ENST00000266037	193.192	22.8552	3.0794	8.2027e-23	1.2033e-20	DOCK3
ENST00000266086	32.6394	0.660923	5.626	2.0908e-14	1.6697e-12	SLC5A4
ENST00000266604	76.5928	28.1618	1.4435	0.00011812	0.0026491	LLPH
ENST00000266671	35.7371	4.25987	3.0685	1.1771e-07	4.5914e-06	PHLDA1
ENST00000267068	95.168	41.3698	1.2019	0.00040701	0.0079667	N4BP2L2
ENST00000267202	634.165	107.624	2.5589	3.0468e-23	4.5944e-21	VPS37B
ENST00000267339	269.369	94.3867	1.5129	3.6598e-08	1.5316e-06	ANKRD10
ENST00000267436	90.3335	40.4767	1.1582	0.0011229	0.019367	L2HGDH
ENST00000267460	122.522	13.8558	3.1445	5.4804e-19	6.2948e-17	PELI2
ENST00000267485	16.5257	0	Inf	4.708e-09	2.1948e-07	ARMH4
ENST00000267814	128.738	49.0053	1.3934	2.6469e-06	8.2932e-05	SORD
ENST00000267889	192.811	1.11786	7.4303	3.6944e-24	5.9357e-22	DISP2
ENST00000267970	21.576	2.16519	3.3169	2.8818e-06	8.977e-05	TSPAN3
ENST00000267984	411.234	149.79	1.457	1.4206e-09	7.0682e-08	TLNRD1
ENST00000268042	995.248	24.4442	5.3475	3.7891e-10	1.9937e-08	ARRDC4
ENST00000268070	15.0199	0	Inf	4.6115e-08	1.9033e-06	ADAMTS17
ENST00000268383	320.354	183.321	0.8053	0.002588	0.039488	CDR2
ENST00000268459	404.066	0.232109	10.766	1.3472e-90	4.8486e-87	NKD1
ENST00000268485	72.4153	1.34268	5.7531	9.1038e-24	1.4204e-21	MARVELD3
ENST00000268802	190.702	84.4453	1.1752	1.3988e-05	0.00038428	NOB1
ENST00000268933	8.73343	0	Inf	2.4997e-05	0.00065221	EPN3
ENST00000269383	191.983	72.8784	1.3974	1.2789e-06	4.246e-05	TRIM65
ENST00000269385	267.248	69.5899	1.9412	1.1862e-12	8.1159e-11	CBX8
ENST00000269389	30.6297	10.4117	1.5567	0.0016287	0.026588	SECTM1
ENST00000269397	358.171	196.672	0.86486	0.00038287	0.0075462	CBX4
ENST00000269445	77.396	38.3076	1.0146	0.0028337	0.042766	DYM
ENST00000269919	465.185	159.012	1.5487	5.2764e-11	3.0399e-09	PGPEP1
ENST00000270115	99.8422	7.75289	3.6868	4.4806e-19	5.1795e-17	LRRC56
ENST00000270235	6.39093	0	Inf	0.00078621	0.014157	NTN5
ENST00000270458	8.79865	0.787395	3.4821	0.0031244	0.046495	CACNG8
ENST00000270593	40.4918	11.0799	1.8697	7.778e-05	0.0018304	ACP4
ENST00000270631	21.2603	0	Inf	1.6333e-06	5.3372e-05	PTH2
ENST00000270642	6.51243	0	Inf	0.00033834	0.0067574	IGLON5
ENST00000270722	16.2427	0	Inf	3.8121e-05	0.00095406	PRDM16
ENST00000270747	131.042	0.484766	8.0785	6.7884e-21	8.7253e-19	ARHGEF19
ENST00000271277	169.841	74.3769	1.1913	1.9174e-05	0.00051395	CTTNBP2NL
ENST00000271332	888.042	196.775	2.1741	0.00025547	0.005286	CELSR2
ENST00000271417	86.9237	0	Inf	1.1648e-30	2.5562e-28	ILDR2
ENST00000271588	45.8327	0.653639	6.1317	1.1687e-17	1.2274e-15	HMCN1
ENST00000271636	55.3902	0.787395	6.1364	3.3981e-20	4.2074e-18	CGN
ENST00000271651	11.3153	0.885748	3.6752	0.00029577	0.0060095	CTSK
ENST00000272164	265.947	92.7791	1.5193	2.8066e-09	1.3516e-07	WNT9A
ENST00000272462	107.287	0.330462	8.3428	7.2149e-41	2.5624e-38	MALL
ENST00000272542	587.206	348.903	0.75104	0.00087254	0.01554	SLC20A1
ENST00000272895	24.2166	1.34268	4.1728	2.5866e-05	0.00067133	ABCA12
ENST00000273353	154.293	0.562571	8.0994	5.3945e-50	2.8551e-47	MYH15
ENST00000273359	805.842	240.035	1.7473	1.7064e-08	7.4171e-07	ABHD10
ENST00000273582	153.366	77.2802	0.98881	0.00030769	0.0062164	RUBCN
ENST00000273859	22.7951	5.23668	2.122	0.0011812	0.020198	ATP10D
ENST00000273861	52.9912	0.878464	5.9146	9.3464e-20	1.1261e-17	SLC10A4
ENST00000273908	8.03977	0	Inf	6.6765e-05	0.0015955	SCD5
ENST00000273990	201.821	0.724159	8.1226	2.3726e-39	8.0554e-37	DDIT4L
ENST00000274203	27.4801	9.77106	1.4918	0.0033893	0.049693	MYO10
ENST00000274457	460.671	258.72	0.83235	0.0005773	0.010825	FEM1C
ENST00000274605	248.166	14.9742	4.0508	1.1678e-32	2.8018e-30	N4BP3
ENST00000274625	22.1874	0	Inf	4.7849e-12	3.0533e-10	FGF18
ENST00000274710	42.4905	0.323178	7.0387	4.8356e-16	4.5557e-14	PSD2
ENST00000274811	215.932	56.1631	1.9429	3.8824e-11	2.2634e-09	RNF44
ENST00000275072	518.383	313.428	0.72588	0.0019573	0.031123	PM20D2
ENST00000275230	168.559	4.86513	5.1146	1.1917e-38	3.8295e-36	SLC2A12
ENST00000275364	36.5915	4.77975	2.9365	4.5016e-08	1.8607e-06	GNA12
ENST00000276055	112.917	8.88092	3.6684	3.4655e-22	4.9624e-20	CHST7
ENST00000276282	740.493	134.225	2.4638	3.1883e-23	4.7944e-21	MFHAS1
ENST00000276431	6.36431	0	Inf	0.0012032	0.02053	TNFRSF10B
ENST00000276898	23.654	5.68007	2.0581	0.00026401	0.0054336	RIC1
ENST00000276914	79.1035	0	Inf	3.1572e-33	7.7471e-31	PLIN2
ENST00000277225	100.6	18.9007	2.4121	2.3667e-09	1.1531e-07	ZNF462
ENST00000277541	885.582	185.763	2.2532	8.8528e-05	0.0020485	NOTCH1
ENST00000277900	221.26	51.5129	2.1027	0.00027044	0.0055509	ADD3
ENST00000278071	48.358	11.6753	2.0503	6.5215e-06	0.0001903	ITPRIP
ENST00000278505	2600.52	93.6242	4.7958	2.1067e-73	3.2865e-70	ENDOD1
ENST00000278742	2178.28	100.539	4.4374	2.0064e-31	4.5509e-29	ST14
ENST00000278886	26.5731	4.6049	2.5287	1.2126e-05	0.00033744	NINL
ENST00000279101	125.055	48.4107	1.3692	0.0009254	0.016358	CABLES2
ENST00000279488	112.715	5.16775	4.447	1.4758e-05	0.00040319	DUSP6
ENST00000280098	405.144	136.273	1.5719	1.7898e-10	9.8193e-09	SPOPL
ENST00000280734	45.7193	1.05462	5.438	3.5261e-17	3.578e-15	TMEM86A
ENST00000280800	68.144	12.4075	2.4574	3.5831e-08	1.503e-06	PLBD2
ENST00000280904	71.881	0.330462	7.765	7.6133e-30	1.6309e-27	DSC2
ENST00000281282	153.441	0.555286	8.1102	8.8712e-49	4.4343e-46	CGNL1
ENST00000281928	28.5828	8.49919	1.7498	0.0011421	0.019661	MED13L
ENST00000282111	29.4728	1.53939	4.259	3.1629e-10	1.6822e-08	TCF7L1
ENST00000282146	36.2091	0	Inf	6.9931e-14	5.3171e-12	KCNK13
ENST00000282276	304.509	162.084	0.90974	0.00065223	0.012017	MARS2
ENST00000282296	97.4382	0	Inf	5.991e-39	1.9721e-36	ZNF551
ENST00000282356	72.4917	13.2011	2.4572	1.6705e-09	8.2432e-08	CAMK4
ENST00000282388	273.266	132.801	1.041	0.0019327	0.030778	ZFP36L2
ENST00000282406	42.1754	9.30843	2.1798	1.1857e-06	3.9658e-05	PLEKHH2
ENST00000282869	13.7496	1.51155	3.1853	0.000171	0.0036866	ZNF117
ENST00000283646	152.037	46.7009	1.7029	0.00012622	0.0028041	RPIA
ENST00000284116	42.8032	1.44103	4.8925	1.2025e-14	9.8504e-13	GDPD1
ENST00000284136	16.6954	1.37051	3.6067	1.9449e-05	0.00052028	SEMA3D
ENST00000284273	397.745	103.73	1.939	4.5749e-14	3.5382e-12	UBASH3B
ENST00000284311	18.8119	0	Inf	6.0887e-10	3.1454e-08	GPR15
ENST00000284486	62.8956	0.562571	6.8048	1.2648e-25	2.2026e-23	FAM167A
ENST00000284523	54.3304	0.323178	7.3933	2.5147e-14	1.9818e-12	WNT3A
ENST00000284637	413.795	34.7422	3.5742	2.8202e-36	7.8074e-34	SH3RF1
ENST00000284881	173.929	61.8499	1.4917	9.7497e-07	3.304e-05	C21orf91
ENST00000285018	32.0355	0.956268	5.0661	2.452e-12	1.6084e-10	WNT7A
ENST00000285039	451.72	148.449	1.6055	1.8527e-10	1.0123e-08	MYO5B
ENST00000285243	630.886	347.862	0.85886	0.00027944	0.0057097	ANKRD40
ENST00000285379	31.5241	0.815228	5.2731	1.9083e-12	1.264e-10	CA2
ENST00000285381	5.88703	0	Inf	0.0014136	0.023502	CA3
ENST00000285518	85.3484	37.6053	1.1824	0.000379	0.0074836	AGPAT5
ENST00000286063	11.1627	0.330462	5.0781	1.7595e-05	0.00047302	PDE11A
ENST00000286201	330.83	24.017	3.784	3.0076e-21	3.9794e-19	FZD7
ENST00000286234	46.0535	9.67401	2.2511	1.0637e-06	3.5823e-05	DEPTOR
ENST00000286688	113.979	52.0859	1.1298	0.00032169	0.0064679	C8orf37
ENST00000287008	5.19337	0	Inf	0.002464	0.037929	PCDH1
ENST00000287590	175.928	5.44226	5.0146	6.2904e-22	8.685e-20	B3GNT7
ENST00000288050	190.914	83.8224	1.1875	3.3257e-05	0.00084606	PDPR
ENST00000288670	197.515	36.2743	2.4449	2.5611e-16	2.4645e-14	FMNL2
ENST00000288828	199.653	71.0265	1.4911	7.6197e-08	3.0425e-06	WIPI2
ENST00000288943	40.3398	9.38493	2.1038	9.7394e-06	0.00027687	DUSP2
ENST00000289373	86.8562	0	Inf	4.6209e-31	1.0394e-28	TMSB15A
ENST00000289672	11.107	0.625806	4.1496	9.1989e-05	0.0021201	PKD1L1
ENST00000289746	66.4452	3.46649	4.2606	9.2596e-20	1.1183e-17	CDH15
ENST00000289753	12.6293	0.232109	5.7658	6.1954e-06	0.00018207	HTR6
ENST00000289805	266.376	26.5962	3.3242	1.7413e-25	3.0033e-23	SPATA2L
ENST00000290167	52.4317	8.03627	2.7058	2.3391e-10	1.2602e-08	WNT4
ENST00000290354	53.1306	10.8908	2.2864	3.9593e-07	1.4374e-05	CBR3
ENST00000290399	84.4956	27.9768	1.5946	2.3047e-05	0.00060573	SIM2
ENST00000290551	314.519	35.6137	3.1426	5.2849e-16	4.9531e-14	BTG2
ENST00000290607	133.118	14.7262	3.1762	1.4869e-18	1.6516e-16	STARD9
ENST00000291416	97.9197	5.00458	4.2903	6.7286e-13	4.7051e-11	TRIM62
ENST00000291576	44.446	15.6848	1.5027	0.00097969	0.01716	PWP2
ENST00000291592	247.828	7.27541	5.0902	7.1628e-11	4.0789e-09	LRRC3
ENST00000291823	14.7509	1.18109	3.6426	8.3796e-05	0.0019532	HIPK4
ENST00000291900	453.34	203.604	1.1548	7.8903e-06	0.0002273	ZER1
ENST00000292431	932.545	449.9	1.0516	4.89e-06	0.00014666	NACC1
ENST00000292562	246.105	80.1986	1.6176	1.3706e-08	6.0205e-07	ZNF251
ENST00000292579	73.7931	12.3607	2.5777	4.9838e-11	2.8837e-09	ZNF250
ENST00000292852	45.0945	7.36807	2.6136	2.4936e-08	1.0701e-06	FBXO17
ENST00000293190	11.5361	0.885748	3.7031	0.00020338	0.0042988	GRIN2C
ENST00000293217	515.384	248.939	1.0499	2.6298e-05	0.00068026	ACOX1
ENST00000293443	100.728	4.52709	4.4757	1.0939e-25	1.9173e-23	FAM171A2
ENST00000293648	384.868	203.486	0.91944	0.00018863	0.0040249	ZNF562
ENST00000293805	9.60122	0	Inf	1.3335e-05	0.00036804	BCL6B
ENST00000293829	15.9781	2.46025	2.6992	0.0010514	0.018256	FGF11
ENST00000293897	124.252	0.393698	8.302	8.4508e-19	9.5441e-17	SSTR5
ENST00000294064	312.638	173.252	0.85162	0.0011791	0.020168	NEU3
ENST00000294066	20.5697	5.37203	1.937	0.0018155	0.029139	MAP4K2
ENST00000294244	226.51	94.0948	1.2674	9.6755e-05	0.0022179	SPINDOC
ENST00000294312	529.05	0.161589	11.677	4.4219e-52	2.6523e-49	FGF19
ENST00000294484	64.9691	2.10924	4.945	5.8506e-22	8.1612e-20	DISP3
ENST00000294485	131.28	0.646355	7.6661	3.6612e-43	1.5087e-40	DRAXIN
ENST00000294618	72.1701	2.69993	4.7404	2.0765e-15	1.8407e-13	DOCK6
ENST00000294889	479.341	33.099	3.8562	1.6439e-42	6.5253e-40	C1orf115
ENST00000295082	25.3941	0	Inf	1.1756e-12	8.0541e-11	KCNF1
ENST00000295190	50.0176	1.13841	5.4573	2.8966e-08	1.2342e-06	SLC16A14
ENST00000295317	212.189	108.033	0.97388	0.00014129	0.0031044	RNF149
ENST00000295400	633.356	60.7531	3.382	1.2343e-37	3.6814e-35	TGFA
ENST00000295417	344.929	141.055	1.29	6.866e-07	2.3867e-05	FZD5
ENST00000295461	57.8839	3.43736	4.0738	3.8069e-15	3.2621e-13	NIPAL1
ENST00000295683	13.6141	0.330462	5.3645	7.3564e-07	2.5424e-05	CXCR1
ENST00000295731	6.013	0	Inf	0.00086952	0.015502	IHH
ENST00000295822	112.206	13.0052	3.109	1.1427e-18	1.2745e-16	EIF5A2
ENST00000295886	17.5536	0	Inf	2.536e-09	1.2289e-07	NKX6-1
ENST00000295887	279.228	7.18434	5.2804	1.0685e-50	6.0084e-48	CDS1
ENST00000295888	308.576	168.935	0.86916	0.0012394	0.021067	WDFY3
ENST00000296099	23.6154	5.22342	2.1767	0.00011545	0.002599	UCN
ENST00000296129	4612.71	177.678	4.6983	3.6206e-65	4.3435e-62	CDCP1
ENST00000296233	27.7491	0	Inf	2.7817e-14	2.189e-12	KLF15
ENST00000296318	390.656	7.14324	5.7732	2.0777e-39	7.0987e-37	IL17RD
ENST00000296350	452.49	147.191	1.6202	1.2213e-10	6.839e-09	MELTF
ENST00000296411	209.784	67.524	1.6354	0.00026456	0.0054427	METAP1
ENST00000296452	142.728	17.3434	3.0408	1.0809e-05	0.00030422	BSN
ENST00000296498	135.21	34.5474	1.9686	2.9236e-10	1.558e-08	PRSS12
ENST00000296585	1841.07	102.848	4.162	1.1673e-58	1.033e-55	ITGA2
ENST00000296657	523.903	97.3129	2.4286	0.0010294	0.017915	ANKRD33B
ENST00000296666	164.152	82.803	0.98728	0.00058359	0.010913	PRRC1
ENST00000296674	112.677	14.5878	2.9494	1.3561e-16	1.3287e-14	RPS23
ENST00000296677	1886.67	30.1883	5.9657	6.8605e-98	3.3669e-94	F2RL1
ENST00000296755	778.396	308.494	1.3353	7.8949e-07	2.7181e-05	MAP1B
ENST00000296795	10.3912	0	Inf	1.0966e-05	0.00030784	TLR3
ENST00000296861	1702.01	100.728	4.0787	4.0191e-32	9.3925e-30	TNFRSF21
ENST00000296953	107.047	35.7534	1.5821	2.6893e-06	8.4212e-05	CREBRF
ENST00000296978	6.73329	0	Inf	0.0003408	0.0067939	TMEM200A
ENST00000297107	371.667	112.895	1.719	3.9991e-11	2.3289e-09	GALNT10
ENST00000297109	233.076	93.1088	1.3238	1.8642e-06	5.9866e-05	SAP30L
ENST00000297145	96.1004	21.086	2.1883	2.8949e-10	1.5443e-08	BMT2
ENST00000297156	77.0225	29.6212	1.3787	0.00010905	0.0024695	CAMLG
ENST00000297261	7.72706	0.330462	4.5474	0.00052893	0.010072	SHH
ENST00000297459	27.6075	0	Inf	3.3304e-09	1.5827e-07	TMEM74
ENST00000297625	376.957	91.0739	2.0493	0.0001245	0.0027738	MYORG
ENST00000297632	418.456	170.341	1.2966	1.3514e-07	5.2145e-06	TMEM65
ENST00000297689	526.375	139.617	1.9146	1.0042e-12	6.906e-11	NFIL3
ENST00000297873	49.5655	6.62336	2.9037	0.00019371	0.0041122	METTL27
ENST00000298125	130.777	69.8757	0.90424	0.0018652	0.029816	WDFY2
ENST00000298198	416.054	128.713	1.6926	2.3876e-11	1.4226e-09	PGM2L1
ENST00000298295	110.969	2.34892	5.562	4.3508e-20	5.3502e-18	DEPP1
ENST00000298351	131.534	0.161589	9.6689	5.5008e-27	1.0135e-24	TMEM63C
ENST00000298355	62.1388	0.232109	8.0645	1.9264e-22	2.7956e-20	TRIM9
ENST00000298532	257.717	113.389	1.1845	8.3775e-05	0.0019532	SNAPC4
ENST00000298912	589.728	50.4547	3.547	2.5317e-38	7.9002e-36	CLMN
ENST00000299045	158.25	20.5338	2.9461	4.7724e-19	5.505e-17	TCP11L2
ENST00000299084	651.589	206.691	1.6565	2.9463e-11	1.7345e-09	SPRED1
ENST00000299163	1332.81	352.936	1.917	9.5127e-06	0.00027071	HIF1AN
ENST00000299213	273.364	3.23308	6.4018	1.0113e-56	7.7897e-54	LARP6
ENST00000299238	729.458	322.261	1.1786	6.8648e-07	2.3867e-05	HPS6
ENST00000299440	14.6249	0	Inf	5.0574e-08	2.0778e-06	RAG1
ENST00000299441	13.3806	0.49205	4.7652	1.0341e-05	0.00029188	DCHS1
ENST00000299481	13.202	0	Inf	1.0591e-07	4.1583e-06	NLRP14
ENST00000299505	269.442	69.1664	1.9618	4.1543e-06	0.00012592	KIAA0355
ENST00000299847	15.2548	0	Inf	4.3715e-08	1.8125e-06	CHRFAM7A
ENST00000299977	524.457	140.211	1.9032	2.034e-14	1.6291e-12	SLFN5
ENST00000300101	449.863	107.994	2.0585	2.1393e-15	1.8932e-13	ZBTB39
ENST00000300179	14.6079	0.330462	5.4661	4.1078e-07	1.4843e-05	NYAP1
ENST00000300303	18.8119	0	Inf	6.0887e-10	3.1454e-08	NAT16
ENST00000300433	58.9776	7.69853	2.9375	1.6929e-11	1.0327e-09	TMEM92
ENST00000300456	273.128	100.982	1.4355	2.3206e-06	7.3474e-05	SLC27A4
ENST00000300527	278.852	0.822512	8.4052	1.4982e-52	9.1908e-50	COL6A2
ENST00000300557	89.1769	8.80182	3.3408	1.7536e-13	1.2986e-11	PRR15L
ENST00000300648	3122.47	1724.31	0.85667	0.0016177	0.026464	GCN1
ENST00000300773	33.8414	0	Inf	1.2643e-16	1.241e-14	OR51B5
ENST00000300778	77.3972	0	Inf	7.7524e-24	1.2201e-21	OR51Q1
ENST00000300843	12.7463	0.646355	4.3016	0.00016516	0.0035706	MARK4
ENST00000300952	69.4289	20.3007	1.774	1.5268e-05	0.00041607	MIDN
ENST00000300976	107.321	45.7199	1.231	0.0001424	0.0031249	KLHL26
ENST00000301215	257.791	140.215	0.87856	0.00081341	0.014613	ZNF526
ENST00000301335	67.3837	9.88427	2.7692	1.6432e-05	0.00044532	SLC43A2
ENST00000301459	111.862	1.98904	5.8135	1.1956e-15	1.0902e-13	RCOR2
ENST00000301738	466.455	212.138	1.1367	1.6415e-06	5.3577e-05	KCTD5
ENST00000301765	141.429	62.2974	1.1828	8.6945e-05	0.0020179	VPS37C
ENST00000301873	8.86387	0.991385	3.1604	0.0021057	0.033121	LTBP3
ENST00000301919	177.994	98.6149	0.85195	0.0015152	0.025006	MSANTD4
ENST00000302017	35.1635	5.51876	2.6717	4.9177e-07	1.7523e-05	ZNF467
ENST00000302060	47.7074	13.2189	1.8516	1.2261e-05	0.00034066	DNAJC18
ENST00000302097	45.1872	7.92437	2.5115	0.00028231	0.0057597	ZNF280A
ENST00000302165	496.165	238.749	1.0553	7.0345e-06	0.00020428	IRF2BP1
ENST00000302177	72.6994	0	Inf	1.1848e-20	1.5049e-18	FOXA3
ENST00000302475	199.83	31.799	2.6517	2.4067e-18	2.6353e-16	MCC
ENST00000302517	68.9627	25.2168	1.4514	0.00014419	0.0031616	CXXC5
ENST00000302625	13.4489	0	Inf	3.2428e-07	1.1941e-05	CDK5R2
ENST00000302754	1135.15	357.31	1.6676	3.3284e-13	2.4006e-11	JUNB
ENST00000302805	33.0565	8.81508	1.9069	0.00012428	0.0027701	SPRY3
ENST00000302926	198.18	22.3394	3.1492	1.9729e-10	1.0705e-08	NLGN2
ENST00000303004	605.178	370.3	0.70867	0.0019678	0.031253	CEBPB
ENST00000303212	69.5866	2.58672	4.7496	1.2326e-20	1.5547e-18	NRTN
ENST00000303545	388.601	216.26	0.84552	0.00061947	0.011476	RNF139
ENST00000303635	70.2462	4.1688	4.0747	5.7236e-18	6.1306e-16	CAMTA1
ENST00000303941	9.66645	0.562571	4.1029	0.00037538	0.0074175	ANKK1
ENST00000303991	618.33	155.699	1.9896	3.0143e-16	2.8852e-14	GPRIN1
ENST00000304031	178.262	48.2739	1.8847	7.4011e-12	4.6675e-10	HS1BP3
ENST00000304060	131.367	39.8254	1.7218	2.2657e-07	8.5175e-06	ZNF440
ENST00000304222	169.94	61.0243	1.4776	6.905e-07	2.398e-05	ADORA2B
ENST00000304337	13.9825	0.232109	5.9127	1.6888e-06	5.492e-05	TIGD4
ENST00000304338	49.1354	0	Inf	6.1327e-23	9.1203e-21	PPP4R4
ENST00000304385	23.5065	0.49205	5.5781	6.9584e-11	3.9666e-09	TMEM154
ENST00000304613	64.4349	0	Inf	2.9248e-28	5.6389e-26	KNDC1
ENST00000304698	393.044	1.79933	7.7711	6.9493e-79	1.2936e-75	FAM171B
ENST00000304743	211.242	114.139	0.8881	0.0014146	0.023511	PCNX1
ENST00000304858	349.109	176.033	0.98784	0.00059075	0.011035	HSPA4
ENST00000304916	924.669	239.354	1.9498	1.5488e-15	1.3889e-13	FAM84B
ENST00000304987	671.423	379.14	0.82449	0.001032	0.017949	SIK2
ENST00000305031	52.3289	0.393698	7.0544	1.4226e-05	0.00039002	CHSY3
ENST00000305097	70.6352	0.562571	6.9722	1.7149e-28	3.3787e-26	P2RY1
ENST00000305123	1225.49	58.9906	4.3767	1.155e-07	4.515e-06	IRS1
ENST00000305409	200.737	0	Inf	1.64e-18	1.8142e-16	SCG2
ENST00000305596	317.735	166.138	0.93544	0.0025627	0.039188	CD2BP2
ENST00000305768	64.1303	14.2927	2.1657	7.2038e-05	0.0017064	CEP89
ENST00000305921	91.4644	23.9478	1.9333	9.6849e-09	4.3317e-07	PPM1D
ENST00000305997	202.465	44.6027	2.1825	3.0991e-09	1.4858e-07	MBOAT2
ENST00000306065	393.446	157.869	1.3174	6.9332e-08	2.7911e-06	ANKRD27
ENST00000306156	55.3315	13.6369	2.0206	0.00074575	0.013519	PRKCE
ENST00000306318	18.6467	0.822512	4.5027	1.0297e-06	3.4807e-05	GBX2
ENST00000306376	976.255	36.5348	4.7399	1.5146e-65	1.8583e-62	ETV5
ENST00000306560	185.553	6.76879	4.7768	2.9222e-11	1.7222e-09	HAS3
ENST00000307050	79.8921	25.8993	1.6251	0.00011651	0.0026185	OTUD7A
ENST00000307161	7.14534	0	Inf	0.00018977	0.0040396	MTNR1A
ENST00000307407	66.4844	0.787395	6.3998	1.4855e-25	2.5785e-23	CXCL8
ENST00000307428	84.609	0	Inf	2.0719e-34	5.2512e-32	PARM1
ENST00000307662	203.377	96.9165	1.0693	8.6572e-05	0.002011	SYNPO
ENST00000307750	649.853	333.106	0.96413	0.00032116	0.0064595	ZBTB5
ENST00000308064	18.0923	0	Inf	3.3935e-10	1.7978e-08	CHST1
ENST00000308080	15.6845	0.232109	6.0784	5.1631e-08	2.1144e-06	EMILIN2
ENST00000308234	195.585	55.7606	1.8105	3.4176e-10	1.8088e-08	RGMB
ENST00000308249	18.1353	4.00692	2.1782	0.0010214	0.017811	PPM1E
ENST00000308302	50.8088	0.393698	7.0118	3.608e-21	4.7507e-19	GOLT1A
ENST00000308488	157.327	71.4211	1.1393	0.00065607	0.012084	RSF1
ENST00000308521	101.939	0	Inf	2.059e-15	1.8292e-13	APOBEC3F
ENST00000309235	96.8494	0.161589	9.2273	7.6742e-17	7.6155e-15	ZNF483
ENST00000309241	263.882	45.634	2.5317	8.3527e-18	8.8588e-16	PPARGC1B
ENST00000309268	21.5791	1.11786	4.2708	1.5247e-05	0.00041571	EEF1A1
ENST00000309295	96.5129	38.9429	1.3094	0.00034428	0.0068556	EHBP1L1
ENST00000309311	13015.1	4783.77	1.444	1.5216e-06	4.9935e-05	EEF2
ENST00000309395	435.182	123.039	1.8225	2.245e-11	1.3436e-09	MOB1B
ENST00000309447	5.33641	0	Inf	0.0023701	0.036756	NWD2
ENST00000309784	208.719	29.4564	2.8249	2.6783e-19	3.1432e-17	TRIM59
ENST00000309880	41.3647	14.0054	1.5624	0.00013219	0.0029246	TIGD3
ENST00000309951	73.2482	25.4827	1.5233	2.7606e-05	0.00071236	ACO1
ENST00000309964	315.128	154.878	1.0248	4.9589e-05	0.0012119	CLOCK
ENST00000310054	40.8417	8.96312	2.188	4.8666e-05	0.001192	CYP2S1
ENST00000310164	93.8471	0	Inf	4.3458e-20	5.3502e-18	ZCCHC12
ENST00000310343	112.002	22.3623	2.3244	6.8354e-07	2.3824e-05	ARHGAP32
ENST00000310421	901.615	551.484	0.70919	0.0024799	0.038136	VCPIP1
ENST00000310430	522.227	211.713	1.3026	2.5892e-07	9.6064e-06	TNKS
ENST00000310455	135.313	23.7568	2.5099	4.2166e-14	3.2658e-12	PPP1R3B
ENST00000310836	97.4232	0.562571	7.4361	2.3271e-36	6.5093e-34	UGT8
ENST00000310924	463.653	53.2275	3.1228	1.2916e-26	2.3636e-24	TBC1D16
ENST00000311177	170.8	3.43736	5.6349	1.1358e-07	4.443e-06	HOXB9
ENST00000311191	118.06	30.5786	1.9489	1.1256e-08	5.0092e-07	LRCH1
ENST00000311417	500.433	247.462	1.016	5.1427e-05	0.0012523	ZMAT3
ENST00000311601	913.676	220.414	2.0515	4.3264e-05	0.0010723	SH3PXD2B
ENST00000311635	107.039	42.3479	1.3378	5.41e-05	0.001312	FBXO31
ENST00000311852	249.238	96.8016	1.3644	3.0084e-07	1.1116e-05	MMP14
ENST00000311922	2001.47	72.8674	4.7796	2.1307e-73	3.2865e-70	TRIB1
ENST00000311936	491.65	245.217	1.0036	3.3055e-05	0.00084133	KRAS
ENST00000312134	265.305	0	Inf	7.9458e-29	1.606e-26	CST6
ENST00000312521	211.007	28.5074	2.8879	1.213e-20	1.5336e-18	NR1D2
ENST00000312561	393.048	94.746	2.0526	2.1742e-14	1.7311e-12	KIAA1551
ENST00000312579	561.381	146.142	1.9416	4.9253e-16	4.6242e-14	CCDC85B
ENST00000312584	1413.2	198.586	2.8311	6.5611e-31	1.4636e-28	TNFRSF10D
ENST00000312655	149.171	28.2485	2.4007	1.5629e-14	1.2668e-12	YPEL2
ENST00000312828	129.193	1.13841	6.8264	3.5267e-41	1.304e-38	RNF152
ENST00000313056	19.4715	2.86152	2.7665	9.7405e-05	0.0022309	OGFOD3
ENST00000313349	884.702	110.029	3.0073	5.5647e-15	4.7011e-13	SERTAD2
ENST00000313367	274.398	134.145	1.0325	0.00012271	0.002743	OSBPL3
ENST00000313401	46.7604	11.1283	2.0711	1.7796e-06	5.7457e-05	CDK5R1
ENST00000313608	351.88	124.831	1.4951	8.3392e-09	3.7578e-07	MRPS23
ENST00000314442	24.1016	3.60623	2.7406	0.00065634	0.012085	P2RX4
ENST00000314531	118.711	43.5045	1.4482	1.77e-06	5.7216e-05	ZNF77
ENST00000314641	58.9554	0.660923	6.479	7.075e-24	1.1168e-21	BVES
ENST00000314940	762.544	465.324	0.71258	0.0016597	0.026975	HNRNPA0
ENST00000315251	189.197	58.7262	1.6878	4.0141e-09	1.886e-07	CHDH
ENST00000315274	34.2394	0.161589	7.7272	1.3946e-15	1.2611e-13	MMP1
ENST00000315392	15.5238	1.51155	3.3604	0.00015146	0.003309	PLXDC1
ENST00000315571	82.2078	35.7541	1.2012	0.00063464	0.011729	LDLRAD3
ENST00000315576	62.102	6.2559	3.3113	6.3421e-13	4.4521e-11	ADGRE2
ENST00000316149	45.8282	12.0159	1.9313	2.3884e-05	0.00062559	NDUFAF4
ENST00000316355	115.547	45.0566	1.3587	9.2827e-06	0.00026472	CCNG2
ENST00000316398	6.73329	0	Inf	0.0003408	0.0067939	CCDC89
ENST00000316637	324.507	1.90525	7.4121	2.6305e-54	1.8443e-51	DEF6
ENST00000316660	85.9581	20.6192	2.0596	3.5082e-06	0.0001081	PMAIP1
ENST00000316881	923.764	272.904	1.7591	1.9625e-13	1.4453e-11	TRIM25
ENST00000316981	49.3563	1.60991	4.9382	4.7809e-17	4.8241e-15	PLAG1
ENST00000317012	11.5843	0	Inf	1.6468e-06	5.3684e-05	ZBED2
ENST00000317216	14.9161	0	Inf	1.4908e-08	6.5114e-07	EGR3
ENST00000317357	22.5001	0	Inf	3.1008e-12	2.0168e-10	SOBP
ENST00000317508	153.417	0.815228	7.556	1.4553e-17	1.5166e-15	PRSS8
ENST00000317683	200.812	118.479	0.76122	0.0027714	0.041955	FBXO46
ENST00000317811	37.5897	0.625806	5.9085	4.5152e-15	3.8325e-13	FJX1
ENST00000317951	23.2249	7.44399	1.6415	0.0016021	0.026248	NKPD1
ENST00000317995	22.5477	0.330462	6.0924	3.2423e-10	1.7194e-08	CA8
ENST00000318080	26.4441	7.99985	1.7249	0.0030397	0.045444	CRAT
ENST00000318348	260.657	120.334	1.1151	1.6745e-05	0.00045267	GLTP
ENST00000318528	76.7773	0	Inf	5.4601e-17	5.4686e-15	ERICH5
ENST00000318596	137.12	19.8924	2.7851	2.4159e-15	2.1207e-13	SLC25A42
ENST00000318683	136.342	3.83105	5.1534	6.3499e-34	1.5797e-31	B3GNT3
ENST00000318978	81.303	18.0514	2.1712	9.2386e-09	4.1492e-07	CTXN1
ENST00000319080	353.768	104.665	1.757	0.0001781	0.0038256	MLXIP
ENST00000319211	435.535	34.7881	3.6461	8.0075e-39	2.6041e-36	F2R
ENST00000319264	137.884	44.6283	1.6274	7.753e-08	3.0911e-06	LURAP1L
ENST00000319286	70.6546	18.7585	1.9132	9.2995e-06	0.00026492	ZNF572
ENST00000319380	28.2606	5.6655	2.3185	6.8973e-05	0.0016417	UBE2O
ENST00000319540	369.882	0.323178	10.161	1.5139e-83	3.7148e-80	SCD5
ENST00000319555	134.64	39.5717	1.7666	4.5171e-08	1.8657e-06	ZFPM1
ENST00000319694	56.0432	8.11277	2.7883	4.425e-05	0.0010933	PRR15
ENST00000320081	70.4197	21.2099	1.7312	1.4646e-05	0.00040074	CLIP4
ENST00000320241	36.4167	0.161589	7.8161	2.4902e-16	2.4006e-14	FOXL1
ENST00000320248	219.059	0.984101	7.7983	5.9004e-56	4.3044e-53	KBTBD11
ENST00000320521	7.60109	0.232109	5.0333	0.00055397	0.01046	SLC16A8
ENST00000320892	286.721	7.71179	5.2164	2.2085e-50	1.1922e-47	RNF144A
ENST00000320955	57.4042	8.80182	2.7053	3.2045e-10	1.7026e-08	SPTBN5
ENST00000321037	503.209	0.161589	11.605	2.9394e-64	3.2384e-61	ENPP4
ENST00000321276	193.447	12.865	3.9104	2.8912e-30	6.2935e-28	SGPP2
ENST00000321341	56.9322	13.624	2.0631	9.5417e-07	3.2376e-05	ME2
ENST00000321407	909.342	233.656	1.9604	5.8421e-16	5.4469e-14	GCC1
ENST00000321505	12.3121	0.794679	3.9536	0.00033907	0.0067668	KIAA1549L
ENST00000321545	239.006	106.687	1.1637	8.447e-06	0.00024242	ZNF543
ENST00000321560	78.573	21.1128	1.8959	3.6219e-05	0.00091239	PLD6
ENST00000321617	47.6757	16.0905	1.567	0.00069576	0.012737	CASKIN2
ENST00000321764	77.6237	0.393698	7.6233	2.4718e-23	3.7377e-21	CA13
ENST00000321844	5.1763	0	Inf	0.0024756	0.038097	GVQW3
ENST00000322122	360.728	0.161589	11.124	1.2324e-82	2.7552e-79	TRIM72
ENST00000322357	196.805	58.1289	1.7594	2.2664e-06	7.1928e-05	ZBTB7A
ENST00000322475	51.2601	0.984101	5.7029	6.8714e-20	8.3735e-18	FAM124A
ENST00000322563	12.5128	0	Inf	5.9479e-07	2.0987e-05	WNT11
ENST00000322564	35.8511	0.555286	6.0126	2.786e-10	1.4891e-08	PLEKHD1
ENST00000322641	211.887	0.330462	9.3246	2.5121e-36	6.9903e-34	OR52D1
ENST00000322810	87.532	42.0798	1.0567	0.00061275	0.011379	PLEC
ENST00000322957	33.7481	0.232109	7.1839	4.0632e-08	1.6873e-06	FOXJ1
ENST00000323469	376.366	0.323178	10.186	1.5554e-42	6.2663e-40	DIRAS1
ENST00000323534	1379.06	356.293	1.9525	1.0449e-16	1.0312e-14	RAP2B
ENST00000323571	483.588	176.881	1.451	5.0548e-07	1.7953e-05	WIPF2
ENST00000324048	27.9062	7.80286	1.8385	0.00091858	0.016243	ZNF687
ENST00000324068	101.25	0.330462	8.2592	3.4589e-10	1.8288e-08	CAPN6
ENST00000324109	554.952	120.259	2.2062	8.7134e-18	9.2233e-16	DNMBP
ENST00000324198	239.366	3.99395	5.9053	4.5395e-53	2.8831e-50	GRK3
ENST00000324344	541.878	139.94	1.9532	8.4355e-15	7.0059e-13	DCUN1D3
ENST00000324559	8.8594	0	Inf	2.4149e-05	0.00063162	ANO5
ENST00000324765	57.4541	0.330462	7.4418	1.5059e-21	2.0122e-19	DIAPH2
ENST00000324787	21.4108	4.30227	2.3152	0.00030134	0.0061098	MRPS33
ENST00000324907	44.1066	11.1223	1.9875	8.3055e-06	0.00023874	GRHL1
ENST00000325279	1007.22	144.358	2.8027	2.2316e-29	4.7059e-27	KLHL36
ENST00000325327	1427.26	569.236	1.3262	3.9204e-05	0.00097891	LMNB2
ENST00000325421	159.528	48.228	1.7259	2.4553e-09	1.1927e-07	ZNF579
ENST00000326152	30.2442	3.12146	3.2764	2.7794e-08	1.188e-06	HSD11B2
ENST00000326181	880.969	328.096	1.425	0.0011351	0.019552	TRAF7
ENST00000326495	792.901	71.2081	3.477	4.4617e-27	8.277e-25	SSH1
ENST00000326756	1077.71	0.330462	11.671	1.1001e-132	2.9694e-128	ZNF518B
ENST00000326840	2109.07	200.931	3.3918	1.0342e-13	7.8082e-12	DCBLD2
ENST00000327042	11.8007	2.10924	2.4841	0.0011558	0.019877	TMEM86B
ENST00000327259	222.333	1.15297	7.5912	1.1391e-61	1.1181e-58	TMEM151A
ENST00000327367	1155.46	256.173	2.1733	6.5937e-19	7.4937e-17	SMAD3
ENST00000327423	493.931	254.531	0.95647	8.6093e-05	0.0020007	PRR14L
ENST00000327490	293.821	67.9648	2.1121	8.2038e-15	6.8239e-13	UBALD2
ENST00000327492	813.136	301.999	1.429	0.00035669	0.0070689	TOB2
ENST00000327535	228.028	42.2924	2.4307	2.491e-17	2.5512e-15	IFNLR1
ENST00000327669	403.529	41.6495	3.2763	2.0602e-15	1.8292e-13	FAM110C
ENST00000327705	31.1336	0	Inf	1.2012e-15	1.0935e-13	BTNL9
ENST00000327773	47.0168	6.52341	2.8495	5.2787e-09	2.4398e-07	GAS6
ENST00000327835	797.986	219.865	1.8597	3.8369e-06	0.00011729	ZNF704
ENST00000328086	128.562	65.8717	0.96474	0.0011635	0.019982	ZKSCAN2
ENST00000328195	278.35	107.12	1.3777	6.0012e-05	0.0014457	PLPBP
ENST00000328299	53.5989	0	Inf	2.561e-24	4.1517e-22	ST6GALNAC3
ENST00000328459	11.1411	0.161589	6.1074	8.5529e-06	0.00024468	TTC7B
ENST00000328631	193.24	83.0086	1.2191	8.1817e-06	0.00023544	IP6K2
ENST00000328914	2860.01	1033.23	1.4689	1.9831e-06	6.3497e-05	FOXK1
ENST00000328933	244.28	3.5784	6.0931	9.1628e-54	6.2613e-51	SYNGR1
ENST00000328945	344.178	1.21621	8.1446	5.2841e-77	9.2019e-74	SDR42E1
ENST00000328963	8.49042	0.161589	5.7154	0.0011269	0.019424	P2RX7
ENST00000328965	135.362	40.9396	1.7253	1.242e-08	5.478e-07	OAF
ENST00000329078	45.754	0.716875	5.996	7.4477e-18	7.9145e-16	SPNS2
ENST00000329099	920.414	3.90886	7.8794	1.2536e-109	1.1279e-105	RFLNB
ENST00000329153	82.6101	36.469	1.1796	0.0005434	0.010297	PLEKHH1
ENST00000329421	771.107	118.668	2.7	1.8944e-17	1.9554e-15	MARCKSL1
ENST00000329565	538.031	104.227	2.368	2.504e-20	3.1291e-18	SNN
ENST00000329608	20.1436	1.27945	3.9767	3.2307e-07	1.191e-05	CSF1
ENST00000329630	27.6366	7.277	1.9252	0.0015715	0.025826	ZNF775
ENST00000329665	158.154	63.4893	1.3167	5.0752e-06	0.00015162	ZSCAN22
ENST00000329759	261.358	9.3571	4.8038	1.5402e-44	6.547e-42	FAM43A
ENST00000329905	6.79851	0	Inf	0.00031197	0.0062936	CALHM1
ENST00000329962	74.3072	35.0108	1.0857	0.0025828	0.03942	B4GALNT4
ENST00000330055	66.7768	0.161589	8.6909	4.4481e-16	4.198e-14	ADRA2C
ENST00000330236	291.261	162.689	0.84019	0.0014254	0.023662	ZKSCAN8
ENST00000330394	287.53	14.467	4.3129	4.8819e-16	4.5914e-14	EPHB3
ENST00000330439	12.5128	0.464218	4.7525	1.7427e-05	0.00046899	MT1E
ENST00000330574	790.949	403.055	0.97261	0.00058477	0.010927	INTS5
ENST00000330701	75.8495	14.7908	2.3584	5.0311e-09	2.3373e-07	ZFP41
ENST00000330793	10.7165	0.232109	5.5289	1.9685e-05	0.00052609	CD300C
ENST00000330889	18.3613	0.330462	5.796	3.1649e-09	1.5147e-07	ADAP2
ENST00000330909	52.354	14.2586	1.8765	0.0011018	0.019058	MAGI1
ENST00000331006	16.708	3.67675	2.184	0.0010733	0.018613	CDK10
ENST00000331129	7.05046	0.161589	5.4473	0.0013603	0.022777	ID2
ENST00000331163	124.575	43.4883	1.5183	1.2864e-05	0.00035631	PDGFB
ENST00000331222	144.963	32.7386	2.1466	1.7353e-11	1.0526e-09	CLN8
ENST00000331238	121.312	0	Inf	5.9082e-30	1.2707e-27	RTN4RL1
ENST00000331426	29.6233	5.03969	2.5553	6.778e-06	0.00019704	RBM43
ENST00000331565	382.391	16.6825	4.5186	1.5908e-48	7.8071e-46	SLC6A17
ENST00000331593	69.265	9.11144	2.9264	5.1612e-13	3.6469e-11	BMP8A
ENST00000332129	182.826	22.8052	3.003	5.0998e-11	2.9444e-09	KIF21B
ENST00000332235	132.698	2.02415	6.0347	4.8794e-38	1.5052e-35	C2CD4C
ENST00000332272	9.58416	0	Inf	1.3394e-05	0.00036892	CHST6
ENST00000332281	114.391	39.4952	1.5342	9.0836e-07	3.0977e-05	SNAI3
ENST00000332503	82.8242	15.3812	2.4289	4.4458e-10	2.3301e-08	HOXB4
ENST00000332582	144.451	1.5321	6.5589	3.262e-41	1.2144e-38	GPR173
ENST00000332674	24.8546	5.64524	2.1384	0.0017031	0.027529	MXI1
ENST00000332884	49.6424	5.25125	3.2408	3.4792e-11	2.0371e-09	CYP2U1
ENST00000333027	116.051	35.0173	1.7286	1.0951e-07	4.2901e-06	MTMR3
ENST00000333039	614.926	8.54028	6.17	6.4074e-26	1.1378e-23	NPTXR
ENST00000333323	24.1825	7.48856	1.6912	0.0020855	0.032871	INKA1
ENST00000333407	871.36	1.44832	9.2327	4.9589e-85	1.3385e-81	FAM83F
ENST00000333437	102.099	2.8688	5.1534	8.0718e-08	3.2064e-06	TEX19
ENST00000333480	47.4399	1.05462	5.4913	3.4726e-09	1.6401e-07	MAFA
ENST00000333628	65.9858	9.39222	2.8126	5.367e-11	3.0855e-09	TUBB2A
ENST00000333677	148.847	63.3274	1.2329	2.6968e-05	0.00069657	ARHGEF37
ENST00000333750	36.9192	0	Inf	7.9011e-09	3.5693e-07	CRACR2A
ENST00000334082	162.524	0.49205	8.3676	1.2618e-51	7.3243e-49	HOMER1
ENST00000334181	109.985	48.4882	1.1816	9.8749e-05	0.0022569	ZNF749
ENST00000334221	137.453	7.18434	4.2579	1.2074e-28	2.4142e-26	C1QL4
ENST00000334241	53.5026	18.04	1.5684	0.00012613	0.0028032	ZNF555
ENST00000334306	193.403	0.393698	8.9403	1.1041e-53	7.4508e-51	SOWAHB
ENST00000334414	102.61	8.8091	3.542	4.0475e-15	3.4518e-13	PTPRB
ENST00000334464	1073.81	319.234	1.7501	1.9522e-13	1.4416e-11	PDZD8
ENST00000334512	26.8472	3.2271	3.0565	2.5243e-07	9.4047e-06	ZMIZ1
ENST00000334534	245.844	141.551	0.79642	0.002818	0.042554	SLX4IP
ENST00000334744	23.8578	1.51155	3.9804	3.7914e-08	1.5817e-06	PRELID2
ENST00000334793	59.5727	15.2557	1.9653	1.2527e-06	4.1641e-05	FOXD2
ENST00000334983	8.46441	0	Inf	2.6961e-05	0.00069657	CMTM7
ENST00000335099	60.2796	22.994	1.3904	0.00018294	0.0039206	RTN4RL2
ENST00000335255	126.744	27.5056	2.2041	5.299e-11	3.0497e-09	FOXK2
ENST00000335312	315.041	59.7475	2.3986	3.3759e-07	1.2372e-05	PIP5K1C
ENST00000335350	23.7428	0.161589	7.199	0.0013067	0.02201	UNC5B
ENST00000335585	170.503	0	Inf	5.9855e-15	5.0409e-13	PPP2R2C
ENST00000335815	119.071	44.7975	1.4103	8.4625e-06	0.00024274	ZNF354A
ENST00000335870	106.73	45.3119	1.236	0.0017576	0.028307	ZNF212
ENST00000335987	195.311	0	Inf	2.4831e-61	2.3937e-58	OVOL1
ENST00000336156	245.738	66.0304	1.8959	1.8174e-11	1.0986e-09	KIAA0930
ENST00000336454	36.9694	3.01554	3.6158	2.1247e-10	1.1493e-08	CDC14A
ENST00000336615	54.8319	12.4008	2.1446	2.8412e-06	8.8607e-05	PNPLA2
ENST00000336798	766.132	112.562	2.7669	1.3802e-13	1.0349e-11	SDC3
ENST00000336868	48.9012	5.34989	3.1923	1.0378e-09	5.2441e-08	NXN
ENST00000336926	75.1286	10.2207	2.8779	2.4762e-06	7.7945e-05	HIP1
ENST00000337195	120.538	68.2485	0.82062	0.0031087	0.046359	CTBP2
ENST00000337975	100.869	35.5877	1.503	4.5805e-06	0.00013822	KLHL25
ENST00000338343	16.1649	3.66946	2.1392	0.0031869	0.047277	FBXL19
ENST00000338379	21.5027	2.96716	2.8574	2.6267e-05	0.00067978	HIST1H1T
ENST00000338492	19.5227	0.807944	4.5948	1.3765e-06	4.545e-05	DPYSL4
ENST00000338502	53.2003	13.5521	1.9729	0.00061431	0.0114	SPRED3
ENST00000338560	10.1126	0	Inf	0.00011149	0.0025183	TRPV2
ENST00000338700	515.709	47.622	3.4369	7.8116e-22	1.0676e-19	TRIM2
ENST00000338728	154.155	52.4762	1.5546	2.2061e-07	8.2993e-06	DCBLD1
ENST00000338745	16.6346	0	Inf	4.5894e-09	2.1432e-07	SATB1
ENST00000338754	58.8043	5.61712	3.388	1.5007e-12	1.0101e-10	TPST2
ENST00000338797	66.3141	11.1478	2.5726	2.6271e-09	1.27e-07	CRTC1
ENST00000338977	46.6403	18.4758	1.3359	0.0013863	0.023127	ZNF721
ENST00000339235	139.954	54.8298	1.3519	5.7851e-06	0.00017075	FBXL14
ENST00000339355	26.2314	1.50427	4.1242	1.0583e-08	4.7178e-07	TCTEX1D4
ENST00000339364	102.677	0.323178	8.3116	2.219e-37	6.4751e-35	PIK3AP1
ENST00000339465	7.00678	0	Inf	0.0004444	0.0086328	SAXO2
ENST00000339468	18.3481	0.393698	5.5424	0.00048561	0.0093323	YPEL1
ENST00000339480	51.0075	1.38508	5.2027	1.6999e-18	1.8728e-16	GJB4
ENST00000339488	12.9812	0.330462	5.2958	1.2261e-06	4.0884e-05	PTCHD4
ENST00000339824	15.6358	0.323178	5.5964	1.1316e-06	3.7944e-05	KSR2
ENST00000339948	26.2173	0	Inf	5.3746e-11	3.0866e-09	ZNF648
ENST00000340058	11.5235	0	Inf	2.4903e-06	7.8344e-05	RET
ENST00000340160	48.5561	0.323178	7.2312	8.4352e-20	1.021e-17	TSPAN18
ENST00000340553	164.16	84.7772	0.95335	0.0010193	0.017785	FOXN2
ENST00000340623	60.9184	17.5885	1.7922	8.4757e-06	0.00024299	C2orf88
ENST00000340736	178.411	4.48441	5.3141	2.061e-37	6.0469e-35	ADGRL1
ENST00000340790	26.2212	0.555286	5.5614	3.0305e-07	1.119e-05	PALM3
ENST00000340855	326.346	32.8058	3.3144	3.868e-28	7.4309e-26	IDS
ENST00000340857	4677.02	903.417	2.3721	3.9049e-25	6.6289e-23	H1F0
ENST00000340967	82.8376	15.7832	2.3919	2.6392e-08	1.1299e-06	ACER2
ENST00000341130	34.4402	6.48932	2.408	1.4064e-06	4.6324e-05	TMEM221
ENST00000341259	533.807	37.0885	3.8473	2.3471e-42	9.1817e-40	SH2B3
ENST00000341349	13.5147	1.70098	2.9901	0.00030624	0.0061918	NOXA1
ENST00000341500	372.966	74.0407	2.3327	4.1621e-13	2.9603e-11	INSR
ENST00000341772	154.421	41.683	1.8893	7.5502e-11	4.2904e-09	DNER
ENST00000341776	45.8593	17.345	1.4027	0.0013234	0.022269	JARID2
ENST00000341865	307.449	22.4605	3.7749	5.8315e-08	2.3688e-06	C6orf132
ENST00000341901	418.862	2.89533	7.1766	6.5248e-19	7.4468e-17	SBK1
ENST00000341976	214.809	41.7021	2.3649	6.2025e-06	0.00018217	ZNF70
ENST00000342063	15.4371	3.43166	2.1694	0.002994	0.044872	PEAK3
ENST00000342228	124.195	38.6126	1.6855	2.9434e-06	9.1478e-05	SLC20A2
ENST00000342506	8.28216	0.696327	3.5722	0.0033306	0.049032	C2orf66
ENST00000342537	153.64	19.7483	2.9598	1.3984e-19	1.6628e-17	ZBTB42
ENST00000342665	240.66	90.7387	1.4072	0.0013388	0.022483	SOX12
ENST00000342711	753.87	63.5094	3.5693	2.1068e-28	4.1059e-26	CDC42BPG
ENST00000342740	12.7508	0.393698	5.0174	1.168e-05	0.00032573	CARMIL3
ENST00000343218	51.9302	1.22349	5.4075	7.0411e-08	2.8324e-06	DPYSL3
ENST00000343257	13.3888	0.323178	5.3726	2.4401e-06	7.6897e-05	CLCN1
ENST00000343348	43.8362	0	Inf	4.8969e-21	6.4008e-19	SEMA6A
ENST00000343457	7.04599	0.161589	5.4464	0.00063529	0.011737	LRRC66
ENST00000343516	56.6662	5.29394	3.4201	5.9417e-13	4.1765e-11	CASKIN1
ENST00000343605	98.3708	36.0014	1.4502	5.4453e-06	0.00016161	SLC35E4
ENST00000343737	28.7525	2.17248	3.7263	5.3501e-09	2.4707e-07	WNT8B
ENST00000344051	12.6077	0.716875	4.1364	9.0929e-05	0.0020981	SPINT1
ENST00000344096	354.864	110.533	1.6828	1.493e-11	9.1695e-10	DYRK2
ENST00000344099	114.205	47.2474	1.2733	1.9464e-05	0.00052042	ZNF14
ENST00000344423	370.88	138.691	1.4191	1.672e-08	7.2793e-07	ZNF395
ENST00000344575	32.6875	11.5431	1.5017	0.0033805	0.049604	FZD9
ENST00000344651	622.346	293.097	1.0863	1.1799e-05	0.00032885	UNC119B
ENST00000345136	31.0387	9.3628	1.7291	0.0011613	0.019953	PLEC
ENST00000349606	128.636	1.28673	6.6434	3.5689e-41	1.3106e-38	MYLIP
ENST00000349937	7.11122	0.393698	4.1749	0.0025401	0.038901	TCF7L2
ENST00000349995	157.097	68.9321	1.1884	6.8561e-05	0.0016341	COG3
ENST00000351017	6.55103	0.161589	5.3413	0.0032722	0.048297	AFDN
ENST00000352511	492.106	99.9899	2.2991	3.2663e-19	3.8166e-17	ACVR2B
ENST00000353047	188.901	15.9875	3.5626	2.4745e-19	2.9103e-17	CTSB
ENST00000353234	435.066	88.0789	2.3044	3.1834e-19	3.7278e-17	ANKS6
ENST00000353265	259.039	23.9727	3.4337	8.8945e-29	1.785e-26	PARD6G
ENST00000353487	76.6476	26.4728	1.5337	3.7602e-05	0.00094212	SPPL3
ENST00000354300	278.467	147.857	0.9133	0.00092727	0.01638	PPTC7
ENST00000354309	27.1111	6.24292	2.1186	0.00025712	0.005314	ZNF805
ENST00000354336	1130.85	660.687	0.77537	0.00044914	0.0087092	CRKL
ENST00000354556	5.7314	0	Inf	0.0021418	0.033622	TP53I11
ENST00000354617	34.3394	5.4701	2.6502	1.3479e-07	5.2048e-06	SLC37A2
ENST00000354619	69.9304	9.25277	2.918	2.5637e-12	1.6796e-10	ERO1B
ENST00000354675	105.802	0	Inf	9.3576e-42	3.6083e-39	AKAP12
ENST00000354960	10.6633	0	Inf	0.0017383	0.028046	PDE5A
ENST00000355085	18.9765	4.29498	2.1435	0.0026537	0.040365	C5AR1
ENST00000355086	57.1352	23.1619	1.3026	0.00053416	0.010143	SRGAP1
ENST00000355295	265.584	98.8271	1.4262	5.4987e-06	0.0001631	TDRD7
ENST00000355300	6.71623	0	Inf	0.0002148	0.0045138	LINGO1
ENST00000355303	14.7212	0	Inf	3.9115e-06	0.00011937	ANO1
ENST00000355377	71.0006	26.4538	1.4244	9.632e-05	0.0022089	SYT17
ENST00000355653	938.172	219.223	2.0975	8.046e-16	7.4248e-14	VAT1
ENST00000355773	475.36	143.339	1.7296	1.6991e-12	1.1352e-10	SLC17A5
ENST00000355797	350.578	33.4087	3.3914	2.7167e-22	3.9005e-20	MXRA7
ENST00000355897	43.2433	9.2028	2.2323	4.0366e-06	0.00012263	GPR160
ENST00000355904	242.858	76.9423	1.6583	1.0405e-09	5.2496e-08	GTF2E2
ENST00000355999	315.499	32.4852	3.2798	2.4568e-09	1.1927e-07	STK39
ENST00000356166	89.7192	42.0801	1.0923	0.0013576	0.022746	FBRS
ENST00000356371	8.40813	0	Inf	9.0944e-05	0.0020981	FAM149A
ENST00000356384	466.519	198.818	1.2305	5.087e-05	0.0012404	RXRA
ENST00000356388	355.098	35.6508	3.3162	7.5312e-29	1.5342e-26	SPRED2
ENST00000356454	351.424	123.733	1.506	7.0587e-09	3.2184e-07	SOWAHC
ENST00000356458	57.6702	20.5427	1.4892	6.1154e-05	0.0014719	EML6
ENST00000356613	252.673	2.73505	6.5296	4.9903e-49	2.5177e-46	ARC
ENST00000356628	64.6667	5.66709	3.5123	1.5699e-14	1.2706e-12	NRARP
ENST00000356641	53.8389	23.5655	1.192	0.00151	0.024929	ARHGEF12
ENST00000356840	10.4475	0.653639	3.9985	0.00020557	0.0043418	MYLIP
ENST00000356864	17.3453	2.01687	3.1044	0.00013647	0.0030106	TNFRSF10C
ENST00000356884	152.851	30.6815	2.3167	2.529e-13	1.8424e-11	BICD2
ENST00000357066	218.553	55.001	1.9905	2.6294e-06	8.2429e-05	MOB3A
ENST00000357085	653.548	254.315	1.3617	4.688e-08	1.9334e-06	TRIM38
ENST00000357164	867.035	372.422	1.2192	2.4254e-07	9.0548e-06	GM2A
ENST00000357242	78.6478	21.6361	1.862	1.787e-06	5.7662e-05	TBC1D8B
ENST00000357258	974.267	492.054	0.9855	0.00057238	0.010759	ZBTB20
ENST00000357336	7.11569	0	Inf	0.0020048	0.031757	ANKRD20A4
ENST00000357503	606.71	310.798	0.96503	1.7309e-05	0.00046627	TOR4A
ENST00000357727	77.844	0.625806	6.9587	3.0097e-13	2.1808e-11	CREB5
ENST00000357736	502.601	179.626	1.4844	2.9352e-09	1.411e-07	MAFG
ENST00000357947	13.9046	0	Inf	1.9417e-07	7.3816e-06	TLL2
ENST00000357949	481.105	125.957	1.9334	7.8146e-15	6.5103e-13	SERTAD1
ENST00000358024	16.3701	0.660923	4.6304	4.5034e-07	1.6164e-05	TMCC2
ENST00000358290	34.2224	11.8174	1.534	0.0016573	0.026957	HSD17B11
ENST00000358432	1360.44	419.582	1.6971	7.2612e-08	2.9144e-06	EPHA2
ENST00000358689	367.466	145.907	1.3326	2.2046e-07	8.2993e-06	ENTPD4
ENST00000358752	112.833	0.330462	8.4155	2.5835e-41	9.6854e-39	FUT4
ENST00000358776	129.164	69.4723	0.8947	0.0026901	0.040873	ACADSB
ENST00000358912	113.328	26.266	2.1092	3.4864e-10	1.8416e-08	PELI1
ENST00000359175	81.649	0	Inf	8.5699e-16	7.8814e-14	SPTSSB
ENST00000359303	109.158	4.35094	4.649	2.936e-18	3.189e-16	HIST1H3J
ENST00000359314	375.252	182.912	1.0367	4.2164e-05	0.001047	CD2AP
ENST00000359546	11.6235	0	Inf	6.2157e-06	0.00018236	CPLX2
ENST00000359591	432.166	111.173	1.9588	1.1811e-14	9.6899e-13	LRP10
ENST00000359653	470.523	176.183	1.4172	1.3119e-08	5.7765e-07	ZRANB1
ENST00000359890	55.0476	2.59401	4.4074	2.267e-17	2.3311e-15	RBM23
ENST00000359943	518.55	91.1792	2.5077	7.85e-09	3.5492e-07	FAM3C
ENST00000360004	149.78	3.00227	5.6406	2.7586e-40	9.6077e-38	HLA-DRB1
ENST00000360105	60.0923	0	Inf	1.4013e-26	2.5557e-24	NFIX
ENST00000360338	248.377	117.947	1.0744	0.00012401	0.0027664	ZNF460
ENST00000360359	257.806	97.5021	1.4028	2.3736e-07	8.8984e-06	ANKS1A
ENST00000360392	14.8769	0.161589	6.5246	4.0262e-07	1.4597e-05	TRIM9
ENST00000360534	81.7329	0.330462	7.9503	1.9614e-28	3.8502e-26	DPP4
ENST00000360578	296.106	104.76	1.499	0.00010476	0.0023809	TPPP
ENST00000360835	85.8153	1.31456	6.0286	3.7351e-30	8.0978e-28	SCUBE1
ENST00000360954	40.2443	0	Inf	9.5907e-19	1.0742e-16	HS3ST3B1
ENST00000361069	129.986	24.196	2.4255	1.9548e-13	1.4416e-11	LAMC3
ENST00000361124	50.617	0.161589	8.2912	1.1303e-21	1.5255e-19	ITPRIPL1
ENST00000361131	205.865	0	Inf	1.006e-63	1.0862e-60	PPP1R14C
ENST00000361297	26.8954	5.13833	2.388	6.3036e-05	0.0015151	MAST2
ENST00000361328	183.134	37.3165	2.295	2.4951e-14	1.9692e-12	ZSCAN20
ENST00000361337	1591.24	369.004	2.1084	1.0002e-09	5.0651e-08	TOP1
ENST00000361367	307.639	100.876	1.6087	2.7163e-09	1.3104e-07	CTR9
ENST00000361441	243.076	48.3061	2.3311	3.2261e-16	3.077e-14	APOBEC3C
ENST00000361470	57.1792	0	Inf	1.5553e-09	7.6959e-08	MAGEE1
ENST00000361479	189.359	95.1592	0.99271	0.00044307	0.0086131	MPHOSPH8
ENST00000361566	9.8487	0.232109	5.4071	3.4727e-05	0.00087973	KRT19
ENST00000361624	32127.5	10961.4	1.5514	3.0237e-11	1.7743e-09	MT-CO1
ENST00000361722	40.1183	1.86256	4.4289	3.0868e-12	2.015e-10	TBKBP1
ENST00000361739	6499.87	2257.67	1.5256	5.5234e-10	2.8754e-08	MT-CO2
ENST00000361789	3207.76	998.718	1.6834	1.4192e-13	1.0597e-11	MT-CYB
ENST00000361875	193.594	111.303	0.79854	0.002427	0.037509	TSC22D2
ENST00000362079	13755.2	5031.62	1.4509	1.4657e-10	8.1321e-09	MT-CO3
ENST00000366592	20.4297	0.161589	6.9822	4.9892e-10	2.6023e-08	GPR137B
ENST00000366628	114.742	34.6934	1.7257	1.5841e-07	6.0651e-06	NTPCR
ENST00000366654	13.8971	0	Inf	3.4798e-07	1.2745e-05	FAM89A
ENST00000366756	75.1981	0.161589	8.8622	7.5786e-22	1.0384e-19	DLL1
ENST00000366899	45.2946	12.8793	1.8143	6.6146e-05	0.0015828	DUSP10
ENST00000367069	246.031	46.4846	2.404	5.031e-17	5.067e-15	RSPH3
ENST00000367090	832.559	373.38	1.1569	1.5597e-06	5.106e-05	TMEM181
ENST00000367097	205.114	56.1084	1.8701	6.0977e-10	3.147e-08	TULP4
ENST00000367137	29.524	8.50647	1.7953	0.00040615	0.0079527	SLC41A1
ENST00000367139	124.758	65.51	0.92935	0.00092674	0.016376	RAB29
ENST00000367145	121.417	2.09467	5.8571	1.3923e-15	1.2611e-13	SLC45A3
ENST00000367167	68.0719	17.5745	1.9536	8.1986e-07	2.8137e-05	TMEM81
ENST00000367240	13.2717	0.49205	4.7534	1.0526e-05	0.00029672	PPFIA4
ENST00000367295	8.03977	0.484766	4.0518	0.0024524	0.037836	NAV1
ENST00000367351	237.406	11.5868	4.3568	5.0928e-14	3.9108e-12	ULBP2
ENST00000367474	153.632	0.562571	8.0932	1.5006e-50	8.3515e-48	SAMD5
ENST00000367511	112.455	21.4784	2.3884	2.568e-12	1.6803e-10	FAM129A
ENST00000367558	172.702	1.77878	6.6013	4.7099e-40	1.6299e-37	RGS16
ENST00000367559	48.3137	5.23668	3.2057	3.9242e-10	2.0607e-08	RNASEL
ENST00000367568	36.6181	1.53939	4.5721	6.7833e-13	4.7372e-11	STX11
ENST00000367577	1017.52	227.359	2.162	9.8985e-19	1.1063e-16	IER5
ENST00000367588	55.5058	15.7111	1.8209	7.363e-05	0.0017395	KIAA1614
ENST00000367602	576.357	39.5865	3.8639	1.5205e-44	6.5145e-42	QSOX1
ENST00000367658	547.912	100.623	2.445	4.5165e-22	6.3995e-20	HECA
ENST00000367660	81.6401	7.63529	3.4185	2.4876e-14	1.9662e-12	ABRACL
ENST00000367941	361.951	138.008	1.391	1.5697e-08	6.8446e-07	STX7
ENST00000367976	93.7163	11.2683	3.056	9.7074e-06	0.0002761	CTGF
ENST00000368012	79.8313	2.13736	5.2231	4.0826e-15	3.4729e-13	NECTIN4
ENST00000368061	16.6643	0.330462	5.6561	1.9614e-08	8.4979e-07	VANGL2
ENST00000368134	7.99608	0	Inf	0.00010092	0.0023008	SAMD3
ENST00000368149	1006.45	555.285	0.85798	0.00026519	0.0054517	ARHGAP18
ENST00000368192	499.539	245.658	1.0239	1.3053e-05	0.000361	ETV3
ENST00000368195	5.99594	0	Inf	0.00087363	0.015555	INSRR
ENST00000368223	722.848	28.3948	4.67	2.4076e-32	5.6757e-30	NES
ENST00000368324	12.3216	2.03144	2.6006	0.0018177	0.029162	SYT11
ENST00000368408	43.0566	4.02935	3.4176	1.9441e-10	1.058e-08	EFNA3
ENST00000368468	3623.49	366.87	3.304	3.1532e-42	1.2246e-39	MAN1A1
ENST00000368489	449.424	7.99957	5.812	5.5099e-50	2.8879e-47	ATP8B2
ENST00000368564	87.0519	24.0128	1.8581	7.7562e-05	0.0018276	KPNA5
ENST00000368586	6.59472	0	Inf	0.0004943	0.0094827	CFAP46
ENST00000368599	14.8939	0.660923	4.4941	1.7562e-06	5.6873e-05	CALHM5
ENST00000368608	1170.36	547.717	1.0954	1.7327e-06	5.6245e-05	TSPYL1
ENST00000368648	7.27579	0.161589	5.4927	0.0019327	0.030778	EBF3
ENST00000368655	506.263	235.697	1.103	0.0017511	0.028228	GATAD2B
ENST00000368764	5.46238	0	Inf	0.0022927	0.035637	IVL
ENST00000368799	17.3193	1.05462	4.0376	0.00072215	0.013166	FLG
ENST00000368801	29.7751	0.232109	7.0032	0.00027163	0.0055712	HRNR
ENST00000368847	309.227	143.747	1.1051	3.1218e-05	0.0007987	MFSD4B
ENST00000368850	48.6449	0	Inf	6.6939e-19	7.5916e-17	SLC16A10
ENST00000369075	252.213	124.544	1.018	7.8268e-05	0.0018386	SEC23IP
ENST00000369085	588.434	127.052	2.2115	2.573e-18	2.8005e-16	BAG3
ENST00000369108	10.4816	0.956268	3.4543	0.00045642	0.0088376	GRK5
ENST00000369110	596.593	216.018	1.4656	3.2857e-09	1.5655e-07	PREP
ENST00000369151	963.375	510.223	0.91697	6.7149e-05	0.001604	CACUL1
ENST00000369244	161.655	90.0346	0.84437	0.0032668	0.04825	FBXL4
ENST00000369295	41.0209	11.9862	1.775	9.87e-05	0.0022569	ADRB1
ENST00000369443	302.033	163.211	0.88797	0.0010086	0.017621	GDAP2
ENST00000369516	7.44545	0.232109	5.0035	0.0031413	0.046678	TSPAN2
ENST00000369519	125.483	1.85528	6.0797	1.3084e-36	3.7175e-34	RBM20
ENST00000369583	1849.13	16.55	6.8039	2.4731e-113	2.6701e-109	DUSP5
ENST00000369603	145.689	69.3747	1.0704	0.00032778	0.0065756	SMNDC1
ENST00000369663	70.6938	0	Inf	4.1402e-30	8.9401e-28	TBX18
ENST00000369681	111.898	33.5984	1.7357	1.3191e-07	5.101e-06	CYB5R4
ENST00000369682	410.457	93.0579	2.141	7.9599e-07	2.7387e-05	PLXNA3
ENST00000369697	28.9156	3.24036	3.1576	2.3012e-07	8.6449e-06	KCND3
ENST00000369705	566.897	224.064	1.3392	1.4622e-07	5.6181e-06	ME1
ENST00000369707	167.011	22.5203	2.8906	8.4238e-20	1.021e-17	GSTO2
ENST00000369724	146.044	42.9122	1.7669	5.177e-09	2.4019e-07	RWDD2A
ENST00000369732	26.6991	4.67542	2.5136	1.2111e-05	0.00033719	OVGP1
ENST00000369750	61.9221	6.80521	3.1857	1.1681e-05	0.00032573	TPBG
ENST00000369783	23.3242	2.7556	3.0814	2.5196e-06	7.9082e-05	CALHM3
ENST00000369787	159.78	23.6235	2.7578	8.1646e-07	2.8038e-05	KCNC4
ENST00000369838	302.055	17.5066	4.1088	4.6227e-41	1.6709e-38	SH3BGRL2
ENST00000369878	364.655	115.455	1.6592	5.7414e-10	2.9802e-08	CNNM2
ENST00000369889	419.944	137.726	1.6084	6.0159e-11	3.4476e-09	WBP1L
ENST00000369902	405.873	53.1707	2.9323	2.4298e-06	7.6618e-05	SUFU
ENST00000369947	5.05033	0	Inf	0.0025647	0.039188	HTR1B
ENST00000369983	3076.44	1195.3	1.3639	1.0288e-05	0.00029077	GBF1
ENST00000370005	179.97	1.11057	7.3403	8.3217e-46	3.8071e-43	ELOVL3
ENST00000370033	71.36	30.1992	1.2406	0.00040756	0.0079745	ARMH3
ENST00000370383	14.5477	0	Inf	2.1872e-05	0.00057807	EPHX4
ENST00000370397	436.318	254.701	0.77657	0.0010376	0.01804	CHUK
ENST00000370454	175.71	37.8156	2.2161	1.4586e-13	1.0876e-11	LRRC8C
ENST00000370501	735.203	12.6396	5.8621	1.0705e-47	5.16e-45	NTSR1
ENST00000370508	347.07	189.501	0.87302	0.00050813	0.0097136	GOT1
ENST00000370654	291.78	165.486	0.81817	0.0022149	0.034709	RPF1
ENST00000370664	271.65	60.6645	2.1628	1.3779e-15	1.2502e-13	UBTD1
ENST00000370783	318.157	176.262	0.85202	0.00069691	0.012745	MOSPD1
ENST00000370828	416.641	0	Inf	1.7366e-48	8.4456e-46	GPC4
ENST00000370836	102.64	0	Inf	6.8187e-32	1.5731e-29	HS6ST2
ENST00000370888	157.327	26.0469	2.5946	3.2177e-15	2.7927e-13	LRRC1
ENST00000370978	68.63	32.7121	1.069	0.001214	0.020687	ZNF280C
ENST00000371103	314.189	130.898	1.2632	1.4821e-06	4.8667e-05	LCOR
ENST00000371116	9.13289	0	Inf	5.0581e-05	0.0012339	FOXD3
ENST00000371208	184.234	86.5327	1.0902	0.00019128	0.0040669	HOOK1
ENST00000371222	1601.23	172.483	3.2147	6.7823e-40	2.3321e-37	JUN
ENST00000371225	506.824	72.8094	2.7993	5.0213e-27	9.2833e-25	TACSTD2
ENST00000371250	81.0309	40.3776	1.0049	0.0018315	0.029348	PLPP3
ENST00000371253	25.7364	0	Inf	3.6409e-13	2.6137e-11	ADGRF1
ENST00000371268	92.2328	1.90525	5.5972	4.3506e-29	8.9641e-27	TMEM61
ENST00000371276	27.572	1.7715	3.9602	4.8302e-09	2.246e-07	TTC22
ENST00000371279	222.044	66.8163	1.7326	1.1147e-09	5.5977e-08	PARS2
ENST00000371316	52.0938	0.555286	6.5517	7.3542e-21	9.4301e-19	ACOT11
ENST00000371383	14.8427	0	Inf	4.8046e-08	1.9784e-06	ENPP5
ENST00000371443	598.083	288.388	1.0523	3.8712e-06	0.0001182	MRPL41
ENST00000371608	104.341	3.07877	5.0828	4.3292e-24	6.9349e-22	BCAS4
ENST00000371610	629.382	241.704	1.3807	1.2342e-08	5.4523e-07	PARD6B
ENST00000371652	146.487	46.377	1.6593	5.2007e-08	2.1269e-06	TMEM189
ENST00000371655	1568.91	1.13841	10.429	6.8478e-143	3.6967e-138	RAB3B
ENST00000371711	3004.29	692.395	2.1174	0.0015668	0.025756	B4GALT5
ENST00000371712	205.651	86.3444	1.252	9.8172e-05	0.0022475	INPP5E
ENST00000371741	54.8938	0	Inf	5.3299e-14	4.0813e-12	KCNB1
ENST00000371930	92.5553	0.232109	8.6394	7.7294e-32	1.7681e-29	ANKRD22
ENST00000372003	25.2585	2.26355	3.4801	6.5575e-07	2.2957e-05	TSPAN1
ENST00000372027	99.8821	40.2059	1.3128	4.3382e-05	0.0010748	MMRN2
ENST00000372080	27.7973	3.25493	3.0942	2.4188e-07	9.0366e-06	CEL
ENST00000372146	782.948	420.725	0.89604	0.00019593	0.0041544	GTF3C4
ENST00000372156	10.6683	1.51155	2.8192	0.0019714	0.031301	TSPAN14
ENST00000372172	192.821	71.4233	1.4328	4.791e-07	1.7128e-05	HECTD3
ENST00000372179	13.8705	0	Inf	1.9569e-07	7.4345e-06	NTNG2
ENST00000372213	10.4253	0	Inf	1.0878e-05	0.00030588	MAT1A
ENST00000372336	181.55	19.9314	3.1873	1.5522e-23	2.367e-21	ZCCHC24
ENST00000372343	326.096	201.777	0.69254	0.0030467	0.045522	IPO13
ENST00000372371	504.546	203.971	1.3066	1.0899e-07	4.2728e-06	POLR3A
ENST00000372396	431.736	172.981	1.3195	1.2809e-07	4.9676e-06	KDM4A
ENST00000372398	759.347	114.33	2.7316	3.26e-15	2.8203e-13	NCS1
ENST00000372441	42.4348	9.2876	2.1919	6.0835e-07	2.1409e-05	LRRC73
ENST00000372469	166.117	2.06684	6.3286	1.2044e-44	5.2013e-42	PRRX2
ENST00000372486	8.52517	0	Inf	0.0007538	0.013633	NTMT1
ENST00000372491	2237.51	196.752	3.5074	1.299e-46	6.2058e-44	IER5L
ENST00000372524	593.778	134.057	2.1471	1.3928e-16	1.3622e-14	ZNF503
ENST00000372684	305.941	4.54195	6.0738	1.3758e-60	1.303e-57	RIMS3
ENST00000372733	2956.44	411.171	2.846	7.76e-25	1.289e-22	SDC4
ENST00000372771	670.416	346.968	0.95025	8.8807e-05	0.0020532	RLF
ENST00000372824	16.3997	3.55028	2.2077	0.0012575	0.021307	PABPC1L
ENST00000372827	358.634	84.293	2.089	3.369e-15	2.9053e-13	BMP8B
ENST00000372842	9.93546	1.22349	3.0216	0.0019149	0.030557	CERCAM
ENST00000372852	162.134	0	Inf	1.2835e-17	1.3428e-15	HEYL
ENST00000372956	5.58389	0	Inf	0.00098378	0.017215	XKRX
ENST00000373004	16.7346	0.232109	6.1719	2.5714e-05	0.00066866	SRPX2
ENST00000373036	359.479	101.838	1.8196	7.0498e-06	0.00020461	MTF1
ENST00000373048	73.1608	10.4892	2.8022	1.9663e-12	1.3008e-10	EPHA10
ENST00000373191	372.119	190.936	0.96268	0.00017815	0.0038256	AGO3
ENST00000373202	1715.83	233.713	2.8761	2.3245e-26	4.1552e-24	SGPL1
ENST00000373212	155.609	34.2609	2.1833	1.3888e-07	5.3476e-06	SH3BGRL
ENST00000373235	8.43476	0	Inf	0.0001571	0.003421	TFAP2E
ENST00000373248	5.05033	0	Inf	0.0025647	0.039188	AIFM2
ENST00000373255	44.1001	0.857915	5.6838	1.7296e-15	1.5459e-13	H2AFY2
ENST00000373264	228.153	83.7182	1.4464	0.00018944	0.0040354	CDK9
ENST00000373279	25.1281	5.88463	2.0943	0.00049296	0.0094603	FAM241B
ENST00000373366	53.7456	19.9377	1.4306	0.00020805	0.0043872	GJB3
ENST00000373644	150.593	0.161589	9.8641	2.1721e-50	1.1844e-47	TET1
ENST00000373659	305.594	178.454	0.77606	0.0013949	0.023226	ZBTB6
ENST00000373711	24.9946	1.94037	3.6872	5.6703e-08	2.3082e-06	CDKN1A
ENST00000373766	233.32	6.25619	5.2209	1.0709e-45	4.8579e-43	MAPK13
ENST00000373783	593.973	288.113	1.0438	2.9275e-05	0.0007522	ADO
ENST00000373884	108.516	0.161589	9.3914	5.3162e-41	1.9006e-38	XKR8
ENST00000373888	6.69407	0	Inf	0.00072874	0.013278	SMPDL3B
ENST00000373930	311.506	155.515	1.0022	0.00033059	0.006627	MEGF9
ENST00000373943	295.087	152.983	0.94776	0.0006771	0.01242	STX12
ENST00000373960	7.66184	0.161589	5.5673	0.00037947	0.0074901	DES
ENST00000373970	567.863	140.964	2.0102	4.1742e-05	0.0010375	DKK1
ENST00000374024	29.7499	2.3973	3.6334	6.2707e-07	2.1982e-05	GPR3
ENST00000374045	17.3328	0.822512	4.3973	6.8624e-07	2.3867e-05	TNFSF15
ENST00000374057	29.6404	10.8832	1.4455	0.0033517	0.049234	WHRN
ENST00000374142	209.115	54.1338	1.9497	1.4748e-09	7.3241e-08	ZDHHC18
ENST00000374232	889.604	58.3845	3.9295	6.5739e-19	7.487e-17	SNX30
ENST00000374244	39.2422	13.6372	1.5249	0.00064649	0.011924	KIAA1958
ENST00000374259	57.7839	15.8259	1.8684	4.7633e-06	0.00014326	FOXO4
ENST00000374279	412.82	206.684	0.99809	7.1045e-05	0.0016866	UGCG
ENST00000374280	9.51894	0.653639	3.8642	0.00047746	0.0092022	EXTL1
ENST00000374296	221.481	59.0005	1.9084	3.5003e-11	2.0472e-09	PAQR7
ENST00000374395	170.491	41.806	2.0279	2.9729e-11	1.7483e-09	RCAN3
ENST00000374431	6.67254	0	Inf	0.00032317	0.0064951	LPAR1
ENST00000374434	38.9681	0	Inf	1.6031e-16	1.5593e-14	MYOM3
ENST00000374479	1001.21	251.988	1.9903	9.6567e-10	4.8995e-08	FUCA1
ENST00000374557	128.682	26.4624	2.2818	1.1259e-07	4.4078e-06	EPB41L4B
ENST00000374566	14.7078	0	Inf	1.8468e-06	5.9378e-05	EPB41L4B
ENST00000374736	152.741	3.81779	5.3222	1.7551e-38	5.5407e-36	ABCA1
ENST00000375011	63.0125	0.232109	8.0847	3.9311e-09	1.8486e-07	GALNT12
ENST00000375078	110.885	23.8658	2.2161	6.0353e-10	3.1238e-08	CAMK2N1
ENST00000375120	320.272	147.833	1.1153	1.7242e-05	0.00046493	OTUD3
ENST00000375249	22.2742	4.27444	2.3816	0.00013215	0.0029246	HABP4
ENST00000375254	1156.05	468.998	1.3015	1.3269e-06	4.3946e-05	UBR4
ENST00000375281	19.6316	3.34629	2.5525	0.00033459	0.0066949	SP5
ENST00000375337	38.3086	9.60219	1.9962	2.244e-05	0.0005918	FBP2
ENST00000375353	43.5989	0.878464	5.6332	1.683e-14	1.356e-12	TMEM255B
ENST00000375377	899.052	0	Inf	1.4726e-95	6.1151e-92	JCAD
ENST00000375412	90.3861	35.2275	1.3594	9.266e-05	0.0021331	FAM120AOS
ENST00000375460	330.197	0.464218	9.4743	3.3224e-14	2.5956e-12	PADI3
ENST00000375486	26.3574	0.660923	5.3176	7.1862e-12	4.5373e-10	PADI2
ENST00000375541	52.0486	10.9035	2.2551	1.2583e-07	4.8904e-06	CROCC
ENST00000375592	235.598	136.689	0.78543	0.0027593	0.041818	FBXO42
ENST00000375650	3238.58	1028.63	1.6546	2.5893e-09	1.2536e-07	HSPA1B
ENST00000375662	27.5143	0.893032	4.9453	9.6172e-11	5.425e-09	FAM131C
ENST00000375688	6.46875	0.232109	4.8006	0.0022179	0.034736	VWA7
ENST00000375980	395.412	139.36	1.5045	7.9653e-08	3.1664e-06	EFHD2
ENST00000376335	84.3064	18.742	2.1694	5.7849e-09	2.6646e-07	ZIC2
ENST00000376355	11.9748	1.65259	2.8572	0.00095918	0.016867	CLYBL
ENST00000376447	22.9286	0.822512	4.801	7.0768e-09	3.2239e-07	RASEF
ENST00000376463	28.4398	5.89163	2.2712	2.1438e-05	0.00056871	TLE1
ENST00000376495	165.154	88.9205	0.89322	0.0011282	0.019439	OTUD1
ENST00000376499	325.954	28.5081	3.5152	3.6583e-21	4.8051e-19	TLE1
ENST00000376503	47.9068	0	Inf	1.0112e-22	1.4754e-20	SLC15A1
ENST00000376572	79.7143	26.1892	1.6059	6.5116e-05	0.0015616	KIAA2013
ENST00000376573	244.153	107.819	1.1792	1.3363e-05	0.00036861	PIP4K2A
ENST00000376630	1435.19	453.722	1.6614	4.3925e-13	3.1201e-11	HLA-E
ENST00000376705	4.78131	0	Inf	0.0027753	0.04199	HS6ST3
ENST00000376752	39.9176	0	Inf	6.697e-13	4.6891e-11	PCSK5
ENST00000377022	91.2118	3.92212	4.5395	2.5677e-22	3.7162e-20	CASZ1
ENST00000377038	1090.99	625.719	0.80204	0.00055959	0.01054	DFFA
ENST00000377075	289.458	94.3364	1.6175	1.1702e-06	3.919e-05	CNNM4
ENST00000377086	27.2416	4.51252	2.5938	6.5657e-05	0.0015725	KIF1B
ENST00000377122	205.293	59.7019	1.7818	4.5891e-10	2.4029e-08	NEBL
ENST00000377126	282.573	109.584	1.3666	2.3445e-07	8.8015e-06	KLF9
ENST00000377182	151.488	57.2482	1.4039	1.8189e-06	5.8585e-05	MAMDC2
ENST00000377185	21.9741	0.857915	4.6788	1.2173e-08	5.3863e-07	SPDYC
ENST00000377263	118.316	35.6817	1.7294	4.7494e-06	0.00014292	CTNNBIP1
ENST00000377275	731.421	324.708	1.1716	7.0841e-07	2.4546e-05	ARL5B
ENST00000377482	2145.83	84.7447	4.6623	2.6828e-70	3.8112e-67	ERRFI1
ENST00000377648	284.45	89.6736	1.6654	0.00016261	0.0035226	PHF13
ENST00000377698	780.566	464.552	0.74868	0.00094863	0.016697	ALDH1B1
ENST00000377707	209.893	35.5669	2.561	4.3594e-18	4.6974e-16	SHB
ENST00000377741	51.9684	16.1696	1.6844	2.4868e-05	0.00064949	GPR20
ENST00000377833	26.8738	0.646355	5.3777	7.5344e-11	4.2859e-09	CUBN
ENST00000377834	235.482	52.7803	2.1575	5.1791e-09	2.4019e-07	HES2
ENST00000377893	345.028	133.168	1.3735	5.3407e-08	2.1792e-06	GPR153
ENST00000377991	54.0317	3.25493	4.0531	5.4919e-16	5.1293e-14	TMEM8B
ENST00000378061	67.4028	14.3411	2.2326	2.9055e-08	1.237e-06	ZNF425
ENST00000378078	481.265	279.578	0.78358	0.0012847	0.021694	RGP1
ENST00000378116	235.194	3.29762	6.1563	1.0393e-32	2.5047e-30	FAM171A1
ENST00000378204	205.457	87.4834	1.2318	6.2592e-06	0.00018344	EXT1
ENST00000378251	577.516	335.777	0.78236	0.0011063	0.019117	LRRC47
ENST00000378378	100.792	42.027	1.262	0.00018384	0.0039382	ARHGEF16
ENST00000378536	685.22	155.211	2.1423	0.00054584	0.010334	SKI
ENST00000378621	57.6073	2.98042	4.2727	2.2105e-16	2.1386e-14	LANCL3
ENST00000378623	137.405	13.1806	3.3819	1.1874e-21	1.5986e-19	LRP4
ENST00000378693	16.1915	0.885748	4.1922	1.7159e-06	5.5736e-05	SOWAHA
ENST00000378700	14.4819	0	Inf	5.2333e-08	2.1386e-06	ID4
ENST00000378746	78.5017	32.6538	1.2655	0.00035592	0.0070563	KIF3A
ENST00000378785	11.0804	0.857915	3.691	0.00030465	0.006162	ATAD3C
ENST00000378802	17.6188	0	Inf	3.6777e-09	1.7324e-07	CYP4V2
ENST00000378825	7.44098	0	Inf	0.00011732	0.0026335	CCDC3
ENST00000378988	1433.51	675.51	1.0855	1.0332e-06	3.4903e-05	MAGEB2
ENST00000378993	54.1496	0	Inf	1.2617e-24	2.064e-22	IL1RAPL1
ENST00000379359	19.6708	0	Inf	7.6846e-11	4.3622e-09	RGCC
ENST00000379416	12.6344	0.484766	4.7039	2.5664e-05	0.00066801	XDH
ENST00000379472	6.85927	0	Inf	0.00020591	0.0043456	KCNC1
ENST00000379487	206.263	77.3147	1.4157	0.00047827	0.0092145	WBP4
ENST00000379561	311.426	72.0194	2.1124	1.5917e-14	1.2844e-12	FOXO1
ENST00000379982	517.981	171.221	1.597	4.587e-11	2.6598e-09	RHOBTB3
ENST00000380060	16.9859	0.232109	6.1934	5.7549e-08	2.3394e-06	NHS
ENST00000380211	109.044	0.161589	9.3984	5.1747e-22	7.2559e-20	OR51I1
ENST00000380219	54.0153	0	Inf	2.0364e-16	1.9772e-14	OR51B6
ENST00000380224	153.758	0	Inf	2.2641e-52	1.3733e-49	OR51B4
ENST00000380252	60.498	0	Inf	1.0184e-21	1.3779e-19	HBG2
ENST00000380605	12.7211	0	Inf	2.2708e-06	7.1982e-05	CPXM1
ENST00000380615	150.689	64.1916	1.2311	1.6165e-05	0.00043874	KATNAL1
ENST00000380620	19.5714	0.393698	5.6355	7.3406e-09	3.3328e-07	B3GALT5
ENST00000380629	328.542	165.666	0.9878	8.4315e-05	0.0019638	BNIP3L
ENST00000380698	584.908	0.976817	9.2259	1.5852e-99	8.5575e-96	SERPINB9
ENST00000380702	68.8359	2.16519	4.9906	5.2808e-22	7.3854e-20	PDE4A
ENST00000380821	101.034	42.5659	1.2471	0.00027475	0.0056288	SNAPC3
ENST00000380871	115.444	4.26715	4.7578	1.6739e-28	3.3101e-26	NKX3-1
ENST00000380913	165.518	6.24292	4.7286	9.5815e-35	2.4868e-32	SHROOM2
ENST00000380916	331.075	169.74	0.96383	0.00010421	0.0023708	ZDHHC21
ENST00000381007	268.226	56.0115	2.2597	2.1461e-16	2.0799e-14	SGTB
ENST00000381020	123.275	0	Inf	1.8375e-45	8.2665e-43	CDX2
ENST00000381033	9.86577	0	Inf	5.6536e-06	0.00016705	PDX1
ENST00000381154	107.001	17.2381	2.634	2.1407e-13	1.568e-11	ARSD
ENST00000381273	9.4145	1.02679	3.1967	0.0020399	0.032256	MANSC4
ENST00000381323	97.5471	0	Inf	5.9481e-39	1.9699e-36	FAM49A
ENST00000381410	369.846	92.4221	2.0006	7.8173e-05	0.0018372	SNX18
ENST00000381431	206.24	36.0285	2.5171	7.2927e-17	7.2502e-15	SGCB
ENST00000381482	899.275	294.603	1.61	1.7026e-11	1.0362e-09	STK35
ENST00000381489	25.7194	0.393698	6.0296	3.4065e-11	1.9967e-09	PRR26
ENST00000381565	15.7357	0	Inf	5.7018e-09	2.6308e-07	APOBEC3F
ENST00000381585	8.50301	0	Inf	0.00010989	0.0024863	C2orf50
ENST00000381774	26.5079	0.232109	6.8355	1.425e-12	9.6039e-11	CPPED1
ENST00000381813	73.0113	0	Inf	2.456e-19	2.8948e-17	CYS1
ENST00000381848	20.5786	0.161589	6.9927	5.0355e-05	0.0012289	PLIN5
ENST00000381894	37.5972	0.393698	6.5774	9.7287e-16	8.9016e-14	TMEM74B
ENST00000381908	8.10052	0.323178	4.6476	0.00072879	0.013278	KLRD1
ENST00000381922	15.0421	0	Inf	1.4443e-08	6.3236e-07	ANGPT4
ENST00000381989	1583.8	743.275	1.0914	1.248e-06	4.1511e-05	PARP4
ENST00000382031	10.0348	0	Inf	0.00032011	0.0064409	MAP1A
ENST00000382159	190.68	0	Inf	2.115e-41	7.9842e-39	GNG7
ENST00000382199	25.7364	3.09932	3.0538	3.5388e-06	0.00010888	IGF2BP2
ENST00000382252	276.744	153.418	0.85108	0.00052315	0.0099653	ZNF316
ENST00000382349	408.449	0	Inf	4.5591e-56	3.4183e-53	ONECUT3
ENST00000382353	15.1459	0	Inf	4.4806e-08	1.8535e-06	FGF9
ENST00000382438	44.7491	3.25493	3.7812	1.644e-12	1.1011e-10	NKX3-2
ENST00000382483	5.49651	0	Inf	0.0028131	0.04249	RP1L1
ENST00000382500	33.0152	8.59156	1.9421	9.4342e-05	0.0021672	FOXD4
ENST00000382554	10.4987	0.232109	5.4993	0.00063446	0.011729	NYNRIN
ENST00000382723	676.096	8.34517	6.3401	5.9163e-82	1.1829e-78	MSX1
ENST00000382751	1733.49	951.522	0.86537	0.00073196	0.013309	URB1
ENST00000382824	111.508	42.1184	1.4046	2.0752e-05	0.00055213	FBXO25
ENST00000382883	36.9042	13.9266	1.4059	0.0012716	0.021503	ZMYM2
ENST00000388820	95.7107	5.0751	4.2372	1.7117e-12	1.1422e-10	ADAMTS7
ENST00000388995	366.36	94.3297	1.9575	2.9796e-07	1.1017e-05	FAM83G
ENST00000389063	72.6547	18.6598	1.9611	5.5255e-06	0.00016371	DCP2
ENST00000389208	6.34277	0.232109	4.7722	0.0022745	0.035427	ASPDH
ENST00000389484	142.48	63.3937	1.1683	0.00020908	0.0044056	LRP1B
ENST00000389617	59.3283	0.232109	7.9978	8.0149e-21	1.0205e-18	GXYLT2
ENST00000389851	72.3056	22.9209	1.6574	1.2725e-05	0.00035264	UVSSA
ENST00000389857	123.193	59.0314	1.0614	0.00058052	0.010863	CCDC88C
ENST00000390645	16.8599	0.161589	6.7051	5.9773e-08	2.4261e-06	ARL4C
ENST00000391418	35.2604	0	Inf	6.1867e-18	6.6136e-16	KRTAP2-3
ENST00000391739	15.2408	3.00825	2.3409	0.0027327	0.041463	TTYH1
ENST00000391777	25.6631	7.61474	1.7528	0.0017512	0.028228	ZNF816-ZNF321P
ENST00000392185	647.943	368.925	0.81254	0.00046147	0.008929	SNX9
ENST00000392238	251.648	110.984	1.181	1.1559e-05	0.00032282	FAM117B
ENST00000392386	20.7393	1.82147	3.5092	1.8961e-06	6.082e-05	CRLF1
ENST00000392690	133.539	0	Inf	2.1503e-28	4.1757e-26	B3GALT1
ENST00000392870	160.478	29.817	2.4282	1.5609e-14	1.2668e-12	GRK5
ENST00000392876	471.429	51.2405	3.2017	1.9688e-31	4.4845e-29	NT5DC3
ENST00000393056	11.9527	0	Inf	2.2531e-06	7.1589e-05	DBH
ENST00000393077	289.261	141.836	1.0281	2.2819e-05	0.00060033	VTI1A
ENST00000393229	23.6274	0	Inf	2.4292e-12	1.5954e-10	NTNG2
ENST00000393409	1040.39	445.883	1.2224	0.00021425	0.0045057	PLXNA1
ENST00000393437	31.8583	0	Inf	7.3789e-16	6.8327e-14	LONRF2
ENST00000393578	33.1032	0	Inf	7.5919e-12	4.7767e-10	HMGA2
ENST00000393752	27.6061	0	Inf	2.8621e-14	2.2457e-12	DRD1
ENST00000393931	22.8374	6.67174	1.7753	0.0016767	0.027202	JUP
ENST00000394111	5.60542	0	Inf	0.0022101	0.034654	EMX1
ENST00000394323	62.7926	8.3446	2.9117	1.6985e-11	1.0349e-09	ERV3-1
ENST00000394522	16.465	0.555286	4.89	1.1616e-06	3.8924e-05	CAMK2D
ENST00000394536	14.911	0.232109	6.0054	3.9434e-07	1.4326e-05	PCDH1
ENST00000394607	54.8026	12.4567	2.1373	0.00018891	0.0040292	ELOVL6
ENST00000394767	6.10485	0	Inf	0.0011707	0.020067	CXXC4
ENST00000394957	226.716	46.0772	2.2988	3.0225e-15	2.636e-13	VSIR
ENST00000394967	8.01314	0.49205	4.0255	0.0015048	0.024851	SP9
ENST00000395145	346.843	3.64135	6.5737	1.1903e-67	1.5672e-64	CLDN3
ENST00000395153	25.1592	0	Inf	1.2308e-12	8.3787e-11	DACT1
ENST00000395290	224.814	88.1438	1.3508	0.00017691	0.0038049	CELF1
ENST00000395686	303.113	184.514	0.71613	0.0022125	0.03468	ERO1A
ENST00000395738	145.01	9.82832	3.8831	8.0029e-07	2.75e-05	ADM2
ENST00000395748	15.5852	0.660923	4.5595	0.00083398	0.014947	AREG
ENST00000395761	11.1025	0	Inf	0.00053745	0.010195	CXCL1
ENST00000395811	928.669	376.933	1.3009	0.0025235	0.038691	MPRIP
ENST00000395862	244.377	129.56	0.91548	0.00039374	0.0077378	ATP6V1C1
ENST00000395863	53.4299	0	Inf	7.3755e-25	1.2289e-22	BMP7
ENST00000395891	9.62785	1.44832	2.7328	0.0032914	0.048547	HECW1
ENST00000395957	26.2574	7.45156	1.8171	0.0011158	0.019256	YWHAZ
ENST00000396020	418.107	34.2115	3.6113	3.0557e-36	8.3736e-34	RPS29
ENST00000396077	83.245	19.5784	2.0881	1.6872e-08	7.3392e-07	ZNF445
ENST00000396128	146.461	63.2663	1.211	3.0756e-05	0.00078764	KLHL28
ENST00000396137	688.958	235.155	1.5508	1.5012e-10	8.3206e-09	JMY
ENST00000396373	312.168	75.5028	2.0477	2.1658e-05	0.0005737	ETV6
ENST00000396398	123.695	64.0542	0.94943	0.00059416	0.011083	NAGA
ENST00000396402	6.92449	0	Inf	0.00030139	0.0061098	CYP19A1
ENST00000396418	18.7778	0	Inf	6.1348e-10	3.1571e-08	PKIA
ENST00000396425	126.781	11.4869	3.4643	1.4423e-08	6.32e-07	SEPT3
ENST00000396842	404.182	213.981	0.91752	0.00012515	0.0027838	EAF1
ENST00000396872	20.2651	0.323178	5.9705	2.5066e-06	7.8763e-05	SLC29A4
ENST00000396987	178.081	90.2144	0.9811	0.00039203	0.0077069	GPAT4
ENST00000397036	8.05683	0.161589	5.6398	0.00034819	0.0069279	MCF2L
ENST00000397098	16.7295	4.70325	1.8307	0.0033335	0.049034	C7orf50
ENST00000397332	85.4501	11.8241	2.8534	5.2512e-09	2.4291e-07	MYCL
ENST00000397560	69.5614	7.0787	3.2967	2.345e-13	1.713e-11	KDM7A
ENST00000397752	780.587	484.163	0.68907	0.0022488	0.035086	MET
ENST00000397786	1686.89	995.225	0.76127	0.00051197	0.0097764	MED13
ENST00000398246	18.0234	0.878464	4.3587	0.00096998	0.017034	LONRF1
ENST00000398411	42.8343	3.50759	3.6102	2.7735e-11	1.6435e-09	CST3
ENST00000398580	14.9687	1.4132	3.4049	0.00015813	0.0034352	EYS
ENST00000398665	183.898	79.4933	1.21	2.8665e-05	0.00073793	DOT1L
ENST00000398731	9.58416	0.815228	3.5554	0.0014447	0.02393	AEBP2
ENST00000398738	26.7397	0	Inf	7.7068e-11	4.3656e-09	PTCHD4
ENST00000398985	11.8925	1.71554	2.7933	0.00038455	0.0075737	KSR1
ENST00000399080	9.93099	0	Inf	8.2266e-06	0.0002366	RAD51AP2
ENST00000399151	458.562	32.4776	3.8196	3.8519e-41	1.405e-38	DOP1B
ENST00000399218	202.749	89.47	1.1802	0.00067135	0.012327	GAREM1
ENST00000399262	41.155	6.00223	2.7775	1.3011e-07	5.0351e-06	JMJD1C
ENST00000399598	250.739	123.611	1.0204	9.2714e-05	0.0021335	UBXN2B
ENST00000399613	128.277	65.0175	0.98036	0.0011022	0.019058	PAN3
ENST00000399775	56.4795	1.43375	5.2999	1.5378e-18	1.7046e-16	ENHO
ENST00000400191	132.729	0.161589	9.6819	5.3704e-16	5.0245e-14	EPHB2
ENST00000400331	193.158	0.161589	10.223	2.8355e-59	2.5512e-56	MACC1
ENST00000400335	1219.17	63.1287	4.2715	4.3362e-20	5.3502e-18	KREMEN1
ENST00000400358	6.73776	0	Inf	0.00047597	0.0091832	SGSM1
ENST00000400522	8.81571	0.330462	4.7375	0.00019559	0.0041488	EFCAB8
ENST00000401533	14.4945	0.161589	6.487	4.4447e-05	0.0010976	GAREM2
ENST00000402119	11.7184	0	Inf	0.00011333	0.0025556	CYP4F11
ENST00000402522	14.7027	0	Inf	3.372e-08	1.4199e-06	TBC1D1
ENST00000402676	1033.49	1.12514	9.8432	1.1627e-64	1.3077e-61	AKAP12
ENST00000402744	354.718	137.218	1.3702	4.3948e-05	0.0010868	CPE
ENST00000403268	13.9705	1.70098	3.0379	0.00021727	0.0045621	DUSP18
ENST00000403625	45.9584	13.0104	1.8207	0.0012315	0.020945	MAST4
ENST00000403681	266.095	0	Inf	2.0511e-73	3.2865e-70	HMGA2
ENST00000403729	17.8708	2.34892	2.9275	0.00014705	0.003219	ANTXR2
ENST00000404220	34.8604	13.0601	1.4164	0.0030594	0.045674	IFNAR2
ENST00000404801	40.2531	9.06176	2.1512	2.909e-06	9.0565e-05	ZNF792
ENST00000404816	17.6877	0.161589	6.7743	4.5372e-06	0.00013714	LTBP1
ENST00000404991	5.72693	0	Inf	0.00094304	0.016621	PAPOLB
ENST00000405243	6.03963	0	Inf	0.00057779	0.010827	RAPGEF5
ENST00000406875	1059.3	315.481	1.7475	5.9949e-12	3.7985e-10	HIPK2
ENST00000407418	1414.14	145.225	3.2836	5.1013e-39	1.6999e-36	CBX6
ENST00000407595	37.9626	12.4991	1.6028	0.0020279	0.032076	CCDC85A
ENST00000408903	8.15618	0	Inf	9.685e-05	0.0022192	MCC
ENST00000409003	372.292	146.311	1.3474	2.5642e-07	9.527e-06	SAMD12
ENST00000409223	35.7913	2.10196	4.0898	5.968e-06	0.00017583	KLHL30
ENST00000409299	108.568	55.7668	0.96112	0.0013725	0.022947	PXMP4
ENST00000409414	289.709	144.731	1.0012	8.8207e-05	0.0020437	CYSRT1
ENST00000409678	89.4858	42.9219	1.0599	0.00088382	0.01571	NOTUM
ENST00000409687	1048.99	674.129	0.63791	0.0031983	0.047433	SAPCD2
ENST00000409700	12.9857	0	Inf	3.5771e-07	1.3065e-05	PCDHAC1
ENST00000409811	8.32584	0.323178	4.6872	0.0010139	0.017702	STEAP3
ENST00000409887	3320.51	1770.7	0.90708	0.0023953	0.037051	LRRC75A
ENST00000409914	54.9261	10.1081	2.442	8.6116e-08	3.4133e-06	POTEF
ENST00000410064	78.9172	20.0787	1.9747	0.00033386	0.0066852	PTMA
ENST00000412232	36.7034	2.13736	4.102	1.3908e-11	8.5515e-10	ADGRA2
ENST00000412770	121.855	27.3425	2.156	1.7113e-11	1.0392e-09	PPP6R1
ENST00000413817	28.7947	5.48365	2.3926	0.00011899	0.0026631	DENND6B
ENST00000414423	241.833	134.821	0.84297	0.0016362	0.026669	WDR26
ENST00000415567	6.12192	0	Inf	0.00084403	0.015095	WNT4
ENST00000415912	59.6245	23.5533	1.34	0.0018649	0.029816	ECE1
ENST00000415970	135.386	0.232109	9.1881	2.3929e-29	5.0069e-27	OR51B5
ENST00000416614	37.4377	11.0037	1.7665	6.8472e-05	0.0016327	NOP14
ENST00000417201	209.697	103.995	1.0118	0.00027623	0.0056505	RBM18
ENST00000417314	38.3456	1.74366	4.4589	4.7956e-08	1.9762e-06	KBTBD8
ENST00000417443	122.505	0	Inf	2.584e-45	1.1434e-42	SMIM10L2A
ENST00000417573	7.70553	0.161589	5.5755	0.0022768	0.035451	BMP4
ENST00000417954	10.1829	0.330462	4.9455	4.6432e-05	0.0011409	SLC19A1
ENST00000418100	19.7264	3.24065	2.6058	0.0024503	0.037815	ZNF724
ENST00000419197	4.79838	0	Inf	0.002761	0.041833	PAFAH1B2
ENST00000419474	43.0803	0.984101	5.4521	2.7797e-09	1.3398e-07	ZFHX2
ENST00000419735	24.8249	7.85255	1.6606	0.0020923	0.032959	ATXN7L1
ENST00000419892	7.1935	0	Inf	0.00028064	0.0057321	ADGRF1
ENST00000420465	21.6569	0	Inf	1.7278e-05	0.00046567	OR51B5
ENST00000420726	93.071	0	Inf	1.1526e-37	3.4568e-35	OR51B5
ENST00000420843	88.5351	24.8307	1.8341	2.7303e-07	1.0123e-05	ARRB1
ENST00000421351	3838.23	1992.49	0.94587	1.4376e-05	0.00039393	PERP
ENST00000421673	24.9123	4.16151	2.5817	3.1416e-05	0.00080263	MUC6
ENST00000421806	464.712	109.327	2.0877	3.5421e-06	0.00010889	LCOR
ENST00000421812	413.011	37.5212	3.4604	1.2123e-34	3.1018e-32	ZNF697
ENST00000421832	103.082	34.4981	1.5792	3.5034e-07	1.282e-05	CTU1
ENST00000421952	91.491	10.6865	3.0978	9.3579e-16	8.5769e-14	DDN
ENST00000422365	438.085	258.797	0.75939	0.0029898	0.044822	MCMDC2
ENST00000422840	378.686	103.344	1.8736	3.1024e-07	1.1448e-05	GLG1
ENST00000422920	117.427	3.88102	4.9192	1.17e-30	2.5572e-28	BCL2L1
ENST00000422989	189.153	109.898	0.78339	0.0022424	0.035037	IRGQ
ENST00000423229	17.9175	1.20893	3.8896	5.9554e-06	0.00017558	AFDN
ENST00000423902	217.907	95.3566	1.1923	3.5484e-05	0.00089639	CHD7
ENST00000424632	12.295	1.93308	2.6691	0.0024803	0.038136	RNF149
ENST00000424789	419.64	33.1508	3.662	9.8241e-15	8.0969e-13	TANC2
ENST00000425013	348.518	207.288	0.7496	0.0031154	0.04642	RNF216
ENST00000425340	16.7858	1.8493	3.1822	0.00034378	0.0068483	FUT2
ENST00000426263	39.993	10.1167	1.983	3.1378e-05	0.00080205	SLC2A1
ENST00000426851	218.167	104.847	1.0572	5.736e-05	0.0013873	ZNF398
ENST00000426955	21.459	0	Inf	1.1839e-10	6.6438e-09	VWA5B2
ENST00000427522	25.1257	3.54299	2.8261	8.5137e-06	0.00024395	HELZ2
ENST00000427788	29.5366	9.61574	1.619	0.0019	0.030327	MTAP
ENST00000428056	10.6342	1.13841	3.2236	0.0011833	0.020222	IDS
ENST00000429017	15.5143	0.878464	4.1425	0.00030445	0.0061602	HOXD8
ENST00000429036	7.68337	0	Inf	0.00016434	0.0035574	TMEM74B
ENST00000429713	20.0487	1.15297	4.1201	6.0706e-08	2.4585e-06	SYNPO2
ENST00000429989	70.2372	9.32898	2.9124	1.0024e-12	6.9023e-11	TSPAN14
ENST00000430297	87.8243	45.972	0.93386	0.0031424	0.046681	RETREG2
ENST00000430436	210.42	116.007	0.85906	0.0011149	0.019247	RALGAPA2
ENST00000431473	235.658	2.41187	6.6104	1.4397e-57	1.1776e-54	RIMKLA
ENST00000432648	349.905	145.941	1.2616	1.037e-06	3.499e-05	AKIRIN1
ENST00000432825	48.3485	17.5609	1.4611	0.00032705	0.0065658	FBXO10
ENST00000433197	296.633	132.478	1.1629	1.2255e-05	0.00034066	ERN1
ENST00000433425	47.0042	7.62101	2.6247	8.8193e-08	3.493e-06	SMIM10L2B
ENST00000433688	191.345	96.0273	0.99466	0.00031773	0.0064001	C11orf95
ENST00000433765	47.2712	0	Inf	1.1618e-13	8.7477e-12	CHRM4
ENST00000434410	83.9596	29.1332	1.527	1.4101e-05	0.00038681	HEMK1
ENST00000434837	8.43028	0.794679	3.4071	0.001223	0.020815	MDGA1
ENST00000435030	26.934	0	Inf	1.3854e-13	1.0373e-11	KIF5C
ENST00000435224	341.7	68.8669	2.3108	2.4953e-17	2.5512e-15	ABTB2
ENST00000435607	66.9156	0	Inf	3.4596e-19	4.0251e-17	SCN4A
ENST00000436022	7.54033	0.660923	3.5121	0.0022893	0.035616	EFCC1
ENST00000436066	59.9151	6.74226	3.1516	3.8365e-12	2.4715e-10	PLEKHF1
ENST00000436636	261.929	1.47615	7.4712	3.6895e-53	2.3711e-50	TNIK
ENST00000437048	214.126	93.4419	1.1963	3.4187e-05	0.00086726	VPS53
ENST00000439040	17.2068	0	Inf	4.0271e-09	1.8904e-07	ATP13A3
ENST00000439055	6.84667	0.232109	4.8825	0.0020626	0.032586	ACOXL
ENST00000439096	6.1656	0	Inf	0.0013685	0.022886	BBC3
ENST00000439461	51.2469	5.93301	3.1106	6.1131e-10	3.1519e-08	ZNF766
ENST00000440097	36.1187	14.2997	1.3368	0.0020472	0.032353	LIMD1
ENST00000440282	58.965	0	Inf	1.6037e-26	2.9052e-24	BEND7
ENST00000440859	144.678	79.0645	0.87174	0.0027225	0.04133	CBLL1
ENST00000440886	169.389	0.161589	10.034	1.0925e-54	7.7601e-52	LPAR3
ENST00000440972	7.17197	0.660923	3.4398	0.0016705	0.027123	SPRED2
ENST00000441152	10.0184	0.323178	4.9542	0.0012312	0.020945	PRR26
ENST00000441159	40.3234	5.80654	2.7959	9.247e-07	3.1455e-05	TCAF2
ENST00000441222	24.9775	7.10055	1.8146	0.00084415	0.015095	USP46
ENST00000441788	181.095	102.785	0.81712	0.0033221	0.048933	FZR1
ENST00000442625	11.8563	0	Inf	0.00053337	0.010134	MCF2L
ENST00000442697	150.91	81.1985	0.89416	0.0016654	0.027047	DNAJB14
ENST00000442898	104.386	28.4806	1.8739	2.6172e-08	1.1213e-06	WASHC1
ENST00000442952	17.0688	1.79204	3.2517	0.00035026	0.0069592	SEC23IP
ENST00000443124	49.1576	16.5851	1.5675	4.4881e-05	0.0011073	EPB41L5
ENST00000443173	11.4057	0	Inf	0.00054614	0.010334	ERVMER34-1
ENST00000443185	393.356	0	Inf	3.9809e-60	3.7053e-57	ZNF516
ENST00000443700	59.3932	7.36208	3.0121	8.5069e-07	2.9121e-05	AP1S3
ENST00000446378	15.7839	1.82745	3.1106	0.00022224	0.0046574	CMYA5
ENST00000446558	7.02384	0	Inf	0.00044252	0.0086055	RPL37A
ENST00000447393	93.9729	31.466	1.5785	6.2152e-06	0.00018236	PACS2
ENST00000447648	88.1015	17.9354	2.2964	1.3453e-10	7.4946e-09	TECPR1
ENST00000448127	6.59472	0.330462	4.3188	0.0021232	0.033359	ASNS
ENST00000448504	16.3345	3.07149	2.4109	0.00095177	0.016747	ARSG
ENST00000449188	6.5295	0	Inf	0.00033667	0.006729	ASCL5
ENST00000449297	38.4656	7.1976	2.418	1.7477e-06	5.6665e-05	DST
ENST00000449482	25.872	0.984101	4.7164	1.1972e-09	5.9898e-08	DCBLD2
ENST00000450050	58.2959	22.1999	1.3928	0.00067584	0.012401	ASB6
ENST00000450053	203.208	89.6318	1.1809	1.5456e-05	0.00042097	NBEAL2
ENST00000450689	35.8415	12.2196	1.5524	0.00062036	0.011489	KIAA1324L
ENST00000451024	87.2597	0.49205	7.4704	5.9125e-33	1.4313e-30	NKX1-2
ENST00000452145	59.9202	18.0176	1.7336	1.1334e-05	0.00031702	AGAP9
ENST00000453113	6.37387	0	Inf	0.0033495	0.049229	GCA
ENST00000453464	50.8399	3.26848	3.9593	4.0835e-13	2.9159e-11	RNF223
ENST00000453491	45.0969	6.01781	2.9057	0.00038245	0.0075406	HSPA12A
ENST00000454158	76.1813	33.9159	1.1675	0.00060272	0.011224	RELL1
ENST00000454652	378.805	176.365	1.1029	2.1688e-05	0.00057421	KLHL24
ENST00000454784	34.0401	0.161589	7.7188	4.0851e-15	3.4729e-13	MUC19
ENST00000455537	28.4473	0.984101	4.8533	5.8156e-11	3.3363e-09	KIF5A
ENST00000455833	481.844	13.7637	5.1296	4.4128e-60	4.0376e-57	IFFO2
ENST00000455858	69.0397	34.8965	0.98434	0.0025807	0.039399	FBXW8
ENST00000455918	28.5613	10.4892	1.4452	0.0020158	0.031894	EEF1A1
ENST00000457525	5.41422	0	Inf	0.0015423	0.025391	VSNL1
ENST00000458035	19.61	5.36446	1.8701	0.0017595	0.028328	ZNF845
ENST00000458235	22.621	2.81883	3.0045	1.1084e-05	0.00031071	JAK3
ENST00000458385	435.202	110.052	1.9835	1.4147e-14	1.1519e-12	CFAP97
ENST00000458626	255.932	78.9943	1.6959	0.00061657	0.01143	C1orf226
ENST00000459877	22.495	4.70923	2.256	0.00039059	0.0076843	KCNC4
ENST00000459979	7.5448	0	Inf	0.000974	0.017083	HOXD3
ENST00000460006	513.694	259.081	0.9875	7.0146e-05	0.0016667	CDS2
ENST00000460425	5.19337	0	Inf	0.002464	0.037929	ARHGAP22
ENST00000460612	19.8835	4.88567	2.0249	0.0028736	0.043296	ECHDC2
ENST00000460809	73.2393	0	Inf	3.0358e-32	7.1255e-30	ARHGAP8
ENST00000460934	6.85927	0	Inf	0.00020591	0.0043456	SLC45A3
ENST00000462436	7.54033	0.232109	5.0218	0.00082546	0.014809	ASNS
ENST00000462537	42.8743	3.03637	3.8197	2.2631e-06	7.1867e-05	CDKN1A
ENST00000462611	23.1767	0.948984	4.6101	5.9495e-09	2.7334e-07	KRT19
ENST00000462640	8.17833	0	Inf	0.00017991	0.0038602	KCTD17
ENST00000462927	6.07823	0	Inf	0.0012904	0.02177	CYTH4
ENST00000463156	142.937	69.9977	1.03	0.00037266	0.0073664	ANKRD10
ENST00000464060	33.4997	5.63038	2.5728	0.00010868	0.002462	MAGI1
ENST00000464163	13.6356	0	Inf	2.0667e-07	7.8076e-06	FGFR1
ENST00000464470	7.33654	0	Inf	0.00027053	0.0055509	N4BP2L1
ENST00000464689	18.7778	0	Inf	6.1348e-10	3.1571e-08	CMTM7
ENST00000464989	23.4673	4.17637	2.4903	9.223e-05	0.0021241	SPEG
ENST00000465393	7.93085	0	Inf	6.8802e-05	0.0016384	TNIK
ENST00000465459	31.7324	6.38396	2.3134	1.444e-05	0.00039529	HLA-F
ENST00000465804	515.631	154.615	1.7377	6.4073e-12	4.0502e-10	WWTR1
ENST00000465957	41.1292	13.8918	1.5659	0.0016556	0.026945	HPS1
ENST00000466021	11.6962	0.49205	4.5711	2.8897e-05	0.00074356	FGFR1
ENST00000466411	22.1988	0	Inf	0.00051008	0.0097453	CLDN4
ENST00000467067	46.0245	5.89789	2.9641	9.3694e-09	4.201e-07	ERRFI1
ENST00000467148	215.881	25.0469	3.1075	5.4637e-12	3.47e-10	HELZ2
ENST00000467259	18.6297	0.724159	4.6852	4.0357e-07	1.4622e-05	GABBR1
ENST00000467359	20.9551	2.44727	3.0981	1.0309e-05	0.00029123	DKK1
ENST00000467482	13.623	0.161589	6.3976	9.9845e-06	0.00028339	GPR143
ENST00000467778	13.3762	1.97577	2.7592	0.00094755	0.016684	PAX8
ENST00000468178	22.8167	0	Inf	6.8619e-10	3.5145e-08	MLPH
ENST00000468406	11.1025	0	Inf	0.00053745	0.010195	PHC2
ENST00000468639	14.2832	3.02311	2.2402	0.002064	0.032599	ANXA1
ENST00000468682	11.8362	0.330462	5.1626	4.0803e-05	0.0010165	HRAS
ENST00000468749	22.2577	0.161589	7.1058	4.369e-07	1.5724e-05	DUSP5
ENST00000469412	7.60109	0	Inf	0.00011219	0.002532	TIAM1
ENST00000469420	36.865	9.34514	1.98	1.7633e-05	0.00047381	CBX6
ENST00000469435	66.4865	15.3739	2.1126	0.0001325	0.0029292	KLF6
ENST00000469619	12.1394	0	Inf	1.4413e-06	4.7415e-05	MLPH
ENST00000469648	59.6518	2.22115	4.7472	1.8098e-18	1.9898e-16	DCBLD2
ENST00000469872	5.68324	0	Inf	0.0014307	0.023743	ARHGAP8
ENST00000469947	5.05033	0	Inf	0.0025647	0.039188	SH3BP1
ENST00000470393	141.945	12.7242	3.4797	3.8799e-15	3.3194e-13	DCBLD2
ENST00000470982	6.32571	0	Inf	0.00053211	0.010115	DNAI1
ENST00000470990	30.0153	7.81612	1.9412	0.00062547	0.011579	MAGI1
ENST00000471565	7.85304	0	Inf	0.00010479	0.0023809	KRT19
ENST00000471694	56.9891	17.1524	1.7323	0.00012326	0.0027516	CD47
ENST00000471759	82.5717	26.1484	1.6589	4.0072e-06	0.0001218	RABGGTB
ENST00000471765	18.1605	1.3778	3.7204	0.00026161	0.0053903	AGTRAP
ENST00000472497	16.1959	3.21412	2.3331	0.00080092	0.014398	ZDHHC8
ENST00000472864	9.52341	0	Inf	2.0315e-05	0.00054184	RASGEF1A
ENST00000473202	27.7542	1.96849	3.8175	9.6325e-09	4.3153e-07	SERPINE2
ENST00000473377	7.41436	0.161589	5.5199	0.00085851	0.015336	CGN
ENST00000473551	17.0548	2.29895	2.8911	0.00013133	0.0029092	ARVCF
ENST00000474031	11.0196	0.885748	3.637	0.00043364	0.008448	KRT15
ENST00000474223	449.004	50.0557	3.1651	1.9181e-06	6.1453e-05	SAT1
ENST00000474330	11.5361	0.794679	3.8596	8.4324e-05	0.0019638	CDHR3
ENST00000474438	5.45791	0	Inf	0.0010221	0.017817	CDH22
ENST00000474602	19.8695	2.26953	3.1301	0.0030054	0.045018	CDC14B
ENST00000474889	255.764	5.13235	5.6391	4.6352e-14	3.5746e-12	PTPRG
ENST00000474994	19.5879	3.55056	2.4638	0.00063184	0.011689	MMRN2
ENST00000475008	8.49551	0	Inf	7.7637e-05	0.0018286	KCNT1
ENST00000475306	9.55306	0	Inf	3.3846e-05	0.00085983	MYOM3
ENST00000475527	19.1031	0	Inf	1.8417e-10	1.0073e-08	PTPRG
ENST00000475668	5.93072	0	Inf	0.00059689	0.011126	MGAM
ENST00000475996	18.1695	3.47247	2.3875	0.0010203	0.017796	HLA-F
ENST00000476287	45.9964	12.4975	1.8799	4.3584e-05	0.0010793	FAM120B
ENST00000476291	5.82628	0	Inf	0.0013769	0.022992	GAS6
ENST00000476966	5.46238	0	Inf	0.0022927	0.035637	C1orf61
ENST00000476993	61.9896	0	Inf	2.4038e-07	8.9927e-06	VWA1
ENST00000477054	64.5243	7.28428	3.147	1.5777e-13	1.1715e-11	GSDMB
ENST00000477068	24.7471	0.464218	5.7363	1.1472e-10	6.4444e-09	SP110
ENST00000477287	9.8487	0.161589	5.9295	3.5277e-05	0.00089242	EBF4
ENST00000477421	5.31934	0	Inf	0.002381	0.036872	COL27A1
ENST00000477457	6.34277	0	Inf	0.00052957	0.010077	MLPH
ENST00000477717	7.54033	0	Inf	0.00017055	0.0036783	ST6GALNAC5
ENST00000477922	6.92449	0	Inf	0.00030139	0.0061098	MGAM2
ENST00000477973	554.029	195.545	1.5025	3.7143e-09	1.7481e-07	RYBP
ENST00000477999	11.8704	0.724159	4.0349	0.00011685	0.0026239	ZNF391
ENST00000478653	22.2305	4.80059	2.2113	0.0014701	0.024329	NBPF3
ENST00000479453	8.76452	0	Inf	0.00012287	0.0027452	C2orf70
ENST00000479540	50.6012	6.80549	2.8944	4.8192e-09	2.2428e-07	HELZ2
ENST00000479837	7.00678	0	Inf	0.0004444	0.0086328	ACOT11
ENST00000479870	236.407	112.833	1.0671	2.3987e-05	0.00062769	TCAF1
ENST00000480281	19.7531	4.01449	2.2988	0.00027663	0.0056567	TPST1
ENST00000480426	23.5983	0.555286	5.4093	1.1438e-08	5.0821e-07	GAS6
ENST00000481620	13.0901	2.29895	2.5094	0.0022335	0.034938	TMEM67
ENST00000482259	5.93072	0	Inf	0.00059689	0.011126	NTSR1
ENST00000482713	40.545	15.4384	1.393	0.0022461	0.035059	BOD1L1
ENST00000482723	34.3172	4.25258	3.0125	1.9383e-07	7.3791e-06	GPRC5C
ENST00000482755	30.9253	10.0813	1.6171	0.001125	0.019396	CTTN
ENST00000483468	25.6371	7.33893	1.8046	0.0019761	0.031366	REPS1
ENST00000483943	17.3935	0.660923	4.7179	1.2515e-07	4.8677e-06	RBP1
ENST00000484674	25.903	0.161589	7.3247	4.5919e-05	0.0011299	FRMD5
ENST00000485188	24.175	1.21621	4.313	7.1228e-09	3.2421e-07	CARS2
ENST00000485303	140.395	43.047	1.7055	4.7729e-05	0.001171	NECTIN3
ENST00000485591	6.43462	0	Inf	0.0010413	0.018098	COL6A2
ENST00000485668	29.8367	0	Inf	2.1894e-15	1.9313e-13	BTBD19
ENST00000486004	49.4089	3.23438	3.9332	5.5832e-14	4.2631e-12	DCBLD2
ENST00000486305	11.5888	0	Inf	0.00016435	0.0035574	STK33
ENST00000486777	104.369	15.7603	2.7273	2.263e-05	0.00059594	RAB11FIP5
ENST00000487099	171.842	15.6835	3.4538	7.1365e-13	4.9711e-11	NR6A1
ENST00000487424	7.91379	0.161589	5.614	0.00035902	0.0071073	RBP1
ENST00000487644	11.4242	0	Inf	2.0484e-05	0.00054609	ZNF117
ENST00000488118	43.0521	16.5771	1.3769	0.0030175	0.045173	XPNPEP1
ENST00000488261	10.595	0.323178	5.0349	0.00015869	0.0034445	SCART1
ENST00000488480	7.5448	0	Inf	0.000974	0.017083	JAG1
ENST00000488498	9.78795	0	Inf	8.5426e-06	0.00024452	C1orf61
ENST00000488738	13.1754	0	Inf	4.3241e-05	0.0010723	SLC17A9
ENST00000488874	5.47945	0	Inf	0.0022825	0.035521	FAM83F
ENST00000489206	12.7382	0.393698	5.0159	2.4734e-05	0.00064629	SYNGR1
ENST00000489314	6.81558	0	Inf	0.00031051	0.0062686	DAB2IP
ENST00000489395	29.5715	6.22937	2.247	3.6653e-05	0.00092161	DMKN
ENST00000489525	13.2191	0	Inf	2.7671e-06	8.6596e-05	MDK
ENST00000489772	29.1068	9.22335	1.658	0.0016967	0.027448	GGA1
ENST00000490075	5.58389	0	Inf	0.00098378	0.017215	MFAP2
ENST00000490362	20.2429	0.232109	6.4465	3.2519e-09	1.5508e-07	IGFBP2
ENST00000490471	11.1115	0.625806	4.1502	0.00018827	0.004022	CDCP1
ENST00000490710	6.7207	0.330462	4.3461	0.0020732	0.032707	PTK7
ENST00000491511	67.5044	8.71075	2.9541	6.154e-05	0.0014798	NXPE3
ENST00000491547	11.3323	0.625806	4.1786	0.00012734	0.0028277	KAZN
ENST00000491645	8.67267	0.787395	3.4613	0.0031605	0.046929	STX1A
ENST00000491927	52.6318	0	Inf	2.9107e-24	4.6904e-22	TIAM1
ENST00000492085	8.26509	0	Inf	9.4225e-05	0.0021664	NFASC
ENST00000492118	57.3447	6.97306	3.0398	0.001942	0.030916	ATF3
ENST00000492418	4.78131	0	Inf	0.0027753	0.04199	TMC1
ENST00000492625	8.59039	0.330462	4.7002	0.00013963	0.0030767	ARVCF
ENST00000492875	10.2778	0.893032	3.5247	0.00029143	0.0059324	AKNA
ENST00000492877	12.7774	0.956268	3.74	6.1007e-05	0.001469	THEMIS2
ENST00000493195	7.90423	0	Inf	0.0012158	0.020704	IGSF9
ENST00000493293	11.4969	0	Inf	3.754e-06	0.00011514	LAMC2
ENST00000493422	10.8595	0	Inf	2.9347e-06	9.1261e-05	GSTA2
ENST00000493615	42.4659	7.93792	2.4195	1.9675e-07	7.4642e-06	NECTIN3
ENST00000493637	14.6345	0.161589	6.5009	2.9006e-07	1.074e-05	INTS6L
ENST00000493787	12.8723	1.48372	3.117	0.00034794	0.0069261	CFAP70
ENST00000494142	67.963	13.3849	2.3441	5.7374e-09	2.645e-07	MBOAT7
ENST00000495250	9.55306	0	Inf	3.3846e-05	0.00085983	PRR5-ARHGAP8
ENST00000495255	14.6249	0.976817	3.9042	4.0537e-05	0.0010103	ASNS
ENST00000495433	8.16127	0	Inf	0.00071703	0.013081	BTBD19
ENST00000495441	10.2215	0.555286	4.2022	0.0009123	0.016142	SULT1C2
ENST00000495502	22.3609	0.807944	4.7906	4.4821e-07	1.6099e-05	ST3GAL6
ENST00000495632	16.1352	2.10924	2.9354	9.8243e-05	0.0022482	BTN2A2
ENST00000495879	39.0726	0	Inf	3.3503e-14	2.6136e-12	PTPRG
ENST00000495880	145.387	76.2533	0.93102	0.00054817	0.010369	DUSP7
ENST00000496184	15.5023	3.03768	2.3514	0.00097433	0.017083	MICALL2
ENST00000496884	6.49028	0	Inf	0.0011681	0.020038	OGDHL
ENST00000497048	13.8616	1.18838	3.544	3.059e-05	0.00078414	KLF4
ENST00000497229	6.90742	0	Inf	0.00030279	0.0061312	VWA5B2
ENST00000498052	34.9307	2.81155	3.6351	8.8717e-10	4.514e-08	GSTO2
ENST00000498088	25.9276	2.85424	3.1833	2.8245e-06	8.8188e-05	IL17D
ENST00000498102	13.4755	0	Inf	2.1465e-07	8.0977e-06	VIPR1
ENST00000498165	196.422	71.481	1.4583	3.3432e-07	1.2269e-05	PPM1L
ENST00000498335	11.8659	0.956268	3.6333	0.0001369	0.0030177	IRS1
ENST00000498493	8.39107	0.330462	4.6663	0.00046492	0.0089829	CAV2
ENST00000498907	160.317	41.4819	1.9504	2.7375e-11	1.6257e-09	CEBPA
ENST00000500890	7.3587	0	Inf	0.0023293	0.036166	LRAT
ENST00000502271	25.8618	1.9682	3.7159	0.00019215	0.0040823	ARL15
ENST00000502523	9.12842	0	Inf	2.2476e-05	0.00059244	ATP6AP1L
ENST00000502726	6.013	0	Inf	0.00086952	0.015502	CORIN
ENST00000503004	51.7083	12.1111	2.0941	1.2213e-06	4.0774e-05	CLDND1
ENST00000503253	15.1118	0.161589	6.5472	3.8436e-07	1.401e-05	FAT1
ENST00000503548	11.5235	0.885748	3.7015	0.00041129	0.0080418	UVSSA
ENST00000503582	8.28216	0.232109	5.1571	0.00048343	0.0093039	SPRY4
ENST00000503771	267.194	14.9742	4.1573	3.4374e-37	9.9765e-35	TMEM158
ENST00000504011	7.02384	0	Inf	0.00044252	0.0086055	PDLIM3
ENST00000504087	248.044	99.3491	1.32	3.916e-06	0.00011944	ANKRD50
ENST00000504416	24.3692	2.95259	3.045	5.3435e-06	0.00015884	SLC12A2
ENST00000504435	33.5895	7.4654	2.1697	9.5352e-05	0.0021886	GAK
ENST00000504487	11.1019	0	Inf	4.1176e-06	0.00012488	CCDC149
ENST00000505150	24.704	0	Inf	3.1399e-13	2.2691e-11	DDX60L
ENST00000505372	13.0805	2.25626	2.5354	0.0029987	0.04493	PAM
ENST00000505421	13.1072	1.51884	3.1093	0.00018239	0.0039102	ZFYVE28
ENST00000505907	74.486	12.8379	2.5366	2.8664e-05	0.00073793	MAN2B2
ENST00000506387	21.5791	0	Inf	6.503e-08	2.6277e-06	KCNG1
ENST00000506437	37.0814	16.0374	1.2093	0.003139	0.046678	ITGA3
ENST00000507028	6.67701	0	Inf	0.00073178	0.013309	PPP2R2C
ENST00000507209	8.85493	0	Inf	0.00096734	0.016999	CYP4V2
ENST00000507359	16.2656	0.330462	5.6212	4.4183e-06	0.00013362	KCTD16
ENST00000507668	773.73	26.3906	4.8737	1.4495e-65	1.8198e-62	SERINC5
ENST00000507861	9.07214	0	Inf	0.0016222	0.026513	INPP4B
ENST00000507874	8.34291	0.232109	5.1677	0.0003234	0.0064973	CLDND1
ENST00000508366	19.5152	2.10924	3.2098	4.2312e-06	0.00012804	ATP6AP1L
ENST00000508784	68.53	0.330462	7.6961	5.9979e-25	1.0087e-22	ZNF827
ENST00000508909	22.0102	0	Inf	4.9793e-12	3.1736e-10	FRAS1
ENST00000509081	5.79215	0	Inf	0.0013894	0.023151	RASGEF1B
ENST00000509479	137.635	8.08205	4.09	7.4342e-26	1.3115e-23	MAML3
ENST00000509537	17.1592	0.984101	4.124	0.0007799	0.014065	FAT1
ENST00000509598	35.8135	14.0117	1.3539	0.0031181	0.046428	ATG12
ENST00000509647	533.701	16.2388	5.0385	9.9527e-62	9.9498e-59	FAT1
ENST00000509688	27.8841	5.93301	2.2326	0.00026	0.0053612	ALPK1
ENST00000509697	5.35347	0	Inf	0.0023594	0.036611	SPON2
ENST00000509910	209.25	57.5493	1.8624	1.2063e-05	0.00033603	ATG12
ENST00000509927	11.2937	1.22349	3.2064	0.0002031	0.0042947	FAT1
ENST00000510673	5.11108	0	Inf	0.0016872	0.02731	IGSF22
ENST00000510997	27.1548	2.13008	3.6722	1.3213e-07	5.1058e-06	CALCOCO2
ENST00000511217	52.147	1.11057	5.5532	6.2673e-15	5.2618e-13	SH3RF2
ENST00000511366	37.2193	10.3131	1.8516	0.00012504	0.0027825	TRMT44
ENST00000511560	21.9399	0.484766	5.5001	3.5262e-09	1.664e-07	AREG
ENST00000511637	25.606	1.54667	4.0492	3.2029e-09	1.5288e-07	AFDN
ENST00000511753	7.91379	0	Inf	6.913e-05	0.0016447	TSPAN5
ENST00000511884	233.194	14.554	4.002	3.3419e-08	1.4083e-06	PCDH7
ENST00000512123	763.876	2.27112	8.3938	8.4249e-31	1.864e-28	FRAS1
ENST00000512347	22.4223	1.46887	3.9322	1.1675e-07	4.557e-06	FAT1
ENST00000512439	11.6184	0	Inf	1.633e-06	5.3372e-05	ZNF154
ENST00000512626	11.5798	1.36323	3.0865	0.0016497	0.026865	GOLGA8K
ENST00000512701	107.553	1.28673	6.3852	3.6538e-13	2.6195e-11	TTC39B
ENST00000512958	74.54	3.84562	4.2767	1.4359e-19	1.7037e-17	DDX60L
ENST00000513000	127.953	1.38508	6.5295	1.9243e-15	1.7142e-13	INPP4B
ENST00000513486	5.8529	0	Inf	0.00090943	0.016102	CPZ
ENST00000513674	25.6637	5.04128	2.3479	2.6697e-05	0.00069024	CPOX
ENST00000513943	9.12842	0.393698	4.5352	0.00041941	0.0081886	PPP2R2C
ENST00000514248	9.34927	0.555286	4.0736	0.00070696	0.012907	ZFYVE28
ENST00000514690	7.01937	0	Inf	0.00090115	0.015982	HS3ST1
ENST00000517430	5.79215	0	Inf	0.0013894	0.023151	SH2D5
ENST00000517608	106.435	41.8771	1.3457	1.9944e-05	0.00053248	UBE2W
ENST00000517764	5.79215	0	Inf	0.0013894	0.023151	PDP1
ENST00000517956	110.661	2.44699	5.499	2.1493e-34	5.422e-32	FBXO32
ENST00000518568	32.9305	12.1965	1.433	0.0019481	0.030994	SLC10A5
ENST00000518827	124.58	1.9258	6.0155	1.328e-36	3.7533e-34	PDP1
ENST00000519065	62.8816	16.95	1.8914	2.2101e-06	7.0348e-05	HDAC2
ENST00000519067	209.608	102.932	1.026	0.00029789	0.0060501	SLC45A4
ENST00000519106	96.2055	10.3633	3.2146	6.1958e-17	6.194e-15	CLDN23
ENST00000519576	24.0409	1.8069	3.7339	0.0004592	0.0088883	TRIB1
ENST00000519651	30.1695	5.6244	2.4233	0.00012291	0.0027452	TSNARE1
ENST00000519716	483.527	16.2255	4.8973	4.2294e-58	3.6825e-55	UNC13A
ENST00000519807	33.8318	12.4504	1.4422	0.0032643	0.04824	RPS20
ENST00000519973	431.745	104.229	2.0504	1.8631e-15	1.6624e-13	SLC25A37
ENST00000520164	19.9006	0	Inf	2.2455e-10	1.211e-08	EBF2
ENST00000520186	18.0264	3.53571	2.35	0.0014197	0.02359	FBXO41
ENST00000520584	15.8832	3.41681	2.2168	0.0030074	0.045035	ZFP41
ENST00000520847	22.226	3.346	2.7317	1.8267e-05	0.00049036	TRIB1
ENST00000520961	29.3714	8.96181	1.7125	0.0013385	0.022483	RBM12B
ENST00000521144	17.4618	0.625806	4.8023	1.3627e-05	0.00037513	PDP1
ENST00000521264	54.7128	6.62905	3.045	2.8486e-11	1.6843e-09	ATOX1
ENST00000521381	162.306	45.0899	1.8478	1.9093e-09	9.3789e-08	PIK3R1
ENST00000521420	283.044	0	Inf	7.9394e-70	1.099e-66	CYFIP2
ENST00000521778	43.6901	3.51516	3.6356	1.7503e-11	1.0593e-09	TRIB1
ENST00000521841	7.7486	0	Inf	0.00024452	0.005075	PSD3
ENST00000521861	97.9492	21.7271	2.1725	2.1942e-09	1.0739e-07	EIF3H
ENST00000521891	23.402	0.161589	7.1782	2.2118e-11	1.3252e-09	ZFHX4
ENST00000521913	18.1353	3.7327	2.2805	0.0025922	0.039541	DPYSL2
ENST00000521924	11.9697	0	Inf	2.2443e-06	7.1353e-05	EPHX2
ENST00000522111	577.009	34.7735	4.0525	7.3491e-37	2.0991e-34	TRNP1
ENST00000522208	45.3208	1.11786	5.3414	0.0033139	0.048839	RNF130
ENST00000522233	23.8742	4.56978	2.3853	0.00037817	0.0074699	ZFP41
ENST00000522283	5.49651	0	Inf	0.0028131	0.04249	FUT2
ENST00000522296	30.2999	7.93662	1.9327	0.00026365	0.0054283	ZFPM2
ENST00000522356	35.0249	0.232109	7.2374	6.0987e-16	5.6764e-14	ZDHHC11B
ENST00000522664	14.5205	2.3619	2.6201	0.0016283	0.026588	ANXA6
ENST00000522816	9.58416	0.161589	5.8903	7.9917e-05	0.0018733	DGLUCY
ENST00000522917	9.23733	0	Inf	2.1847e-05	0.00057784	FER1L6
ENST00000523021	34.9983	0	Inf	5.1313e-17	5.1585e-15	PDP1
ENST00000523415	6.03963	0	Inf	0.00057779	0.010827	ERICH1
ENST00000523433	7.79228	0	Inf	0.00015985	0.0034656	GEM
ENST00000523505	47.6296	8.85878	2.4267	5.674e-08	2.3082e-06	CCDC71L
ENST00000523576	17.9486	0	Inf	2.3243e-09	1.1335e-07	DGLUCY
ENST00000523660	7.69293	0	Inf	0.0011688	0.020044	GEM
ENST00000523677	23.3332	0	Inf	1.1428e-11	7.0666e-10	C1orf210
ENST00000523709	14.7946	0.893032	4.0502	4.1649e-06	0.0001261	ERICH1
ENST00000523711	25.0509	7.1565	1.8075	0.00066918	0.012308	ARHGEF10
ENST00000523793	5.60095	0	Inf	0.00097877	0.01715	LYRM2
ENST00000524189	279.05	88.5434	1.6561	1.4086e-09	7.0151e-08	KIF13B
ENST00000525209	21.6242	1.36323	3.9875	1.0429e-06	3.5165e-05	CD44
ENST00000525596	6.92002	0	Inf	0.0011834	0.020222	NPIPA8
ENST00000525702	7.3973	0.323178	4.5166	0.0024571	0.037878	SYTL2
ENST00000526084	10.1734	0.484766	4.3914	0.00064192	0.011851	CYB5R2
ENST00000526090	6.49028	0	Inf	0.0011681	0.020038	TMPRSS13
ENST00000526406	5.91365	0.232109	4.6712	0.0024883	0.038216	GSDMD
ENST00000526627	22.5001	0	Inf	3.1008e-12	2.0168e-10	SMIM3
ENST00000526890	58.4219	13.2389	2.1417	7.6518e-08	3.053e-06	CARS
ENST00000527401	57.6104	19.6686	1.5504	8.0815e-05	0.0018919	PHF21A
ENST00000527446	20.3222	2.17976	3.2208	3.9714e-06	0.00012092	RPS3
ENST00000527552	22.3741	5.89761	1.9236	0.00074324	0.013482	MROH1
ENST00000528626	11.2279	0.232109	5.5961	2.6123e-05	0.00067636	TMPRSS13
ENST00000528796	9.17658	0	Inf	5.2715e-05	0.0012807	ZNF195
ENST00000528902	10.6557	1.18838	3.1646	0.0012503	0.021219	HID1
ENST00000528922	82.8665	8.11306	3.3525	6.3167e-16	5.8692e-14	CD44
ENST00000529077	21.8576	0.323178	6.0797	5.5934e-10	2.909e-08	GLB1L2
ENST00000529080	37.7454	4.2042	3.1664	1.2411e-08	5.478e-07	NEK5
ENST00000529324	7.23719	0.323178	4.485	0.0025183	0.038621	PPP3CA
ENST00000529805	7.84857	0.885748	3.1475	0.0033868	0.049669	MSANTD4
ENST00000529945	124.855	48.628	1.3604	7.1493e-06	0.00020739	PDE4DIP
ENST00000530447	7.99161	0	Inf	4.564e-05	0.001124	USP17L7
ENST00000530646	79.8764	35.7917	1.1581	0.00090431	0.016022	RPL38
ENST00000530691	202.85	39.2401	2.37	1.034e-15	9.4447e-14	MICAL2
ENST00000531118	16.9674	1.98904	3.0926	0.00045344	0.0087831	CD44
ENST00000531380	218.458	52.6977	2.0515	2.1397e-12	1.4121e-10	FZD4
ENST00000531976	79.1947	36.0943	1.1336	0.0017013	0.027514	MOB2
ENST00000532090	611.358	282.598	1.1133	4.9304e-06	0.00014754	AP5B1
ENST00000532094	14.5908	0.161589	6.4966	4.2655e-07	1.5372e-05	ANO9
ENST00000532378	8.53411	0	Inf	8.8202e-05	0.0020437	CYP2R1
ENST00000532414	67.7391	22.3066	1.6025	1.1471e-05	0.00032053	MEX3A
ENST00000532805	18.9259	0.484766	5.2869	1.5842e-05	0.00043063	CYP2R1
ENST00000532828	36.7384	2.86152	3.6824	5.2592e-08	2.1476e-06	ZNF585B
ENST00000533004	386.42	33.2273	3.5397	5.8497e-07	2.0653e-05	IQANK1
ENST00000534166	6.19973	0.161589	5.2618	0.0023767	0.036815	EPB41L2
ENST00000534398	67.3977	6.0535	3.4769	1.2693e-13	9.5299e-12	IQANK1
ENST00000534945	5.66617	0	Inf	0.0014374	0.023831	TMEM132B
ENST00000535274	10.5082	1.11057	3.2421	0.0011965	0.020422	B3GNT4
ENST00000536163	506.391	210.327	1.2676	7.0939e-07	2.4564e-05	KIAA1147
ENST00000536178	31.2374	5.77142	2.4363	2.8121e-05	0.00072496	SH2B2
ENST00000536260	58.8421	17.6947	1.7335	5.6186e-05	0.0013614	PKD1P1
ENST00000536441	463.278	3.68403	6.9744	3.0397e-15	2.6467e-13	SESN3
ENST00000537275	26.9687	0	Inf	2.2843e-14	1.8135e-12	HMGA2
ENST00000537429	26.1662	0	Inf	5.499e-14	4.2048e-12	HMGA2
ENST00000537553	27.4113	7.76148	1.8204	0.0009305	0.016432	CAPRIN2
ENST00000537646	2076.67	917.929	1.1778	1.2741e-07	4.9449e-06	PHB2
ENST00000538010	51.3891	19.9055	1.3683	0.00055975	0.01054	BCL7A
ENST00000538213	44.7647	6.11645	2.8716	2.4095e-09	1.1722e-07	SLC16A5
ENST00000539613	19.8398	3.68375	2.4292	0.00019922	0.0042174	RHBDD1
ENST00000540112	11.6887	1.68043	2.7982	0.00097352	0.017083	TMEM132A
ENST00000540331	16.6858	0.232109	6.1677	4.188e-08	1.7378e-06	ZNF701
ENST00000540972	19.2417	3.40195	2.4998	0.00014468	0.003171	PLEKHA5
ENST00000541363	32.5059	0	Inf	1.2831e-12	8.7131e-11	HMGA2
ENST00000541777	11.5457	0.794679	3.8608	0.000778	0.014042	ZNF83
ENST00000542104	568.391	112.348	2.3389	1.0452e-19	1.2539e-17	RASSF3
ENST00000542575	1111.89	310.851	1.8387	1.1022e-13	8.3106e-12	SLC1A5
ENST00000542713	24.6382	6.46644	1.9299	0.0029873	0.044796	FKBP5
ENST00000542755	12.959	0	Inf	5.3491e-07	1.8973e-05	NLRP2
ENST00000543211	10.343	1.11057	3.2193	0.0032211	0.047719	WDR66
ENST00000543732	18.6378	1.20893	3.9464	2.0242e-06	6.4698e-05	TMEM132A
ENST00000543823	11.3368	0.984101	3.5261	0.00059181	0.011051	SYTL1
ENST00000544190	15.8536	1.76421	3.1677	0.00033864	0.0067608	TBC1D30
ENST00000544460	9.60122	0.562571	4.0931	0.00026043	0.0053681	TDRD6
ENST00000544798	5.95225	0	Inf	0.0013325	0.022401	CCDC92
ENST00000545128	6.75482	0.232109	4.863	0.0020985	0.033027	PCSK5
ENST00000545998	35.8296	0	Inf	7.8077e-12	4.9011e-10	HMGA2
ENST00000546530	6.34277	0	Inf	0.00052957	0.010077	RASAL1
ENST00000547140	19.2898	0.393698	5.6146	7.4244e-09	3.368e-07	DUSP6
ENST00000547291	8.43476	0.323178	4.7059	0.0018265	0.02928	DUSP6
ENST00000547381	11.8533	1.11057	3.4159	0.0010898	0.018875	SSH1
ENST00000548263	15.3548	3.15687	2.2821	0.0016563	0.026948	CALCOCO1
ENST00000548784	22.5913	6.27076	1.8491	0.0031335	0.046613	MED13L
ENST00000548958	15.051	0.807944	4.2195	0.00033256	0.0066616	CAPS2
ENST00000549030	37.6245	10.2501	1.876	4.3656e-05	0.0010806	PACS2
ENST00000549400	14.5812	0	Inf	7.5498e-08	3.019e-06	PTPRB
ENST00000549441	9.80502	1.25161	2.9697	0.0032951	0.048589	DNAJC22
ENST00000549454	8.35247	0	Inf	0.0012633	0.021385	SYT1
ENST00000550536	116.206	27.5831	2.0748	4.7009e-10	2.4591e-08	RAB3IP
ENST00000550557	51.331	11.8117	2.1196	0.00044488	0.008639	NR4A1
ENST00000551177	22.083	2.8688	2.9444	6.5802e-06	0.00019191	ASPG
ENST00000552044	23.5717	2.41785	3.2853	1.3797e-06	4.5527e-05	KITLG
ENST00000552577	11.6406	1.13112	3.3633	0.00073355	0.013329	LMBR1L
ENST00000552651	15.701	0.696327	4.4949	5.4224e-06	0.0001611	DNAJC22
ENST00000552864	42.6711	0.323178	7.0448	5.6508e-15	4.7665e-13	LIN7A
ENST00000553041	47.998	6.2135	2.9495	6.8316e-09	3.1229e-07	LTA4H
ENST00000553851	28.9548	3.61221	3.0029	0.00033008	0.0066192	PRAF2
ENST00000555004	157.192	14.4616	3.4422	2.3717e-06	7.4919e-05	C14orf132
ENST00000555818	32.2007	4.37279	2.8805	1.043e-07	4.0978e-06	SIPA1L1
ENST00000556418	20.245	0	Inf	1.8233e-06	5.8692e-05	RIN3
ENST00000556510	29.7152	7.54451	1.9777	0.00015633	0.0034085	KHNYN
ENST00000556539	158.151	73.9469	1.0967	0.00010041	0.002292	STAT2
ENST00000556550	6.19973	0	Inf	0.00055147	0.010424	DHRS2
ENST00000556729	18.9038	2.66453	2.8267	6.842e-05	0.0016322	DHRS2
ENST00000557275	173.019	27.8753	2.6339	8.402e-17	8.3224e-15	SYNE3
ENST00000557963	167.985	11.2339	3.9024	1.3305e-29	2.8278e-27	ALDH1A3
ENST00000558017	79.2011	35.2937	1.1661	0.00021842	0.0045827	GDPGP1
ENST00000558090	22.5121	3.47247	2.6967	4.5061e-05	0.0011113	HOMER2
ENST00000558489	52.2524	0	Inf	5.1796e-18	5.5701e-16	BMP4
ENST00000558770	21.8962	0	Inf	1.5374e-11	9.431e-10	HAPLN3
ENST00000559373	6.7207	0.330462	4.3461	0.0020732	0.032707	TSPAN3
ENST00000560104	28.0618	7.78101	1.8506	0.0010834	0.01877	BLID
ENST00000560486	7.38023	0	Inf	0.00017795	0.0038242	ADAMTS17
ENST00000560715	12.9078	0.464218	4.7973	5.636e-05	0.001365	TSPAN3
ENST00000561205	14.4167	2.00361	2.8471	0.0003569	0.0070704	SPRED1
ENST00000561638	16.087	1.27945	3.6523	1.9272e-05	0.00051631	TMEM249
ENST00000561976	24.8767	3.03039	3.0372	0.00025924	0.00535	VPS9D1
ENST00000562045	5.74846	0	Inf	0.0021329	0.033501	SYNGR3
ENST00000562855	36.1417	0	Inf	1.5825e-10	8.7263e-09	SLC22A31
ENST00000562889	7.02384	0	Inf	0.00044252	0.0086055	HAPLN3
ENST00000563210	25.4845	4.78004	2.4145	0.00012471	0.0027773	BOP1
ENST00000563543	15.549	2.54432	2.6115	0.0011766	0.020146	OSGIN1
ENST00000564138	40.119	0.885748	5.5012	1.2367e-15	1.1239e-13	PLCG2
ENST00000564159	28.7088	9.58892	1.5821	0.0020826	0.032844	KLHL36
ENST00000564233	8.78159	0.49205	4.1576	0.0006333	0.011712	DOC2A
ENST00000565793	13.2984	1.36323	3.2861	0.00081415	0.014616	ADAMTS7
ENST00000565954	5.74399	0	Inf	0.00093836	0.016554	CCDC187
ENST00000566740	18.3005	4.07773	2.166	0.00087563	0.01558	GOLGA8H
ENST00000567736	53.6085	22.7857	1.2343	0.0014239	0.023644	ANKRD11
ENST00000567833	4.94142	0	Inf	0.0026464	0.040278	PRSS8
ENST00000567841	5.44532	0	Inf	0.0026705	0.040599	TERF2
ENST00000567955	9.24992	0.323178	4.839	0.00019949	0.0042216	KCNJ18
ENST00000568107	895.095	237.053	1.9168	6.4132e-09	2.9415e-07	GAN
ENST00000568223	148.461	65.4965	1.1806	0.00073083	0.013302	METRN
ENST00000568956	103.012	24.9553	2.0454	0.00023112	0.0048211	ZNF865
ENST00000569008	20.9602	1.3778	3.9272	2.098e-07	7.9201e-06	KIDINS220
ENST00000569669	361.642	153.47	1.2366	0.0032324	0.047834	BOP1
ENST00000569673	15.1755	0	Inf	1.5412e-07	5.9132e-06	INSYN1
ENST00000572145	8.32584	0.330462	4.655	0.00031815	0.0064061	CRK
ENST00000572681	239.332	75.6214	1.6621	0.00019362	0.0041118	CIC
ENST00000572907	10.6462	0.878464	3.5992	0.0029735	0.044627	FGF11
ENST00000572992	9.58416	0	Inf	1.3394e-05	0.00036892	RMI2
ENST00000573034	131.74	27.3575	2.2677	2.3238e-11	1.3877e-09	SRGAP2
ENST00000573514	15.5244	0	Inf	2.8956e-05	0.00074443	BICDL2
ENST00000576479	24.3794	3.46519	2.8147	0.0022298	0.034892	SPON1
ENST00000576518	11.645	0	Inf	1.0938e-06	3.6743e-05	MAPT
ENST00000578114	34.5054	2.62213	3.718	3.6335e-09	1.7131e-07	B4GALT6
ENST00000578200	38.1928	2.3973	3.9938	6.3672e-05	0.001529	SMURF2
ENST00000578586	25.9573	4.57706	2.5036	1.6054e-05	0.00043595	OGFOD3
ENST00000578794	102.55	21.1877	2.275	5.6344e-06	0.00016657	AC015813.2
ENST00000578921	1031.71	587.842	0.81154	0.00087969	0.015642	RAB31
ENST00000579076	13.0198	0.393698	5.0475	1.1156e-05	0.00031254	GDPD1
ENST00000579991	2184.1	553.666	1.98	3.3157e-17	3.3709e-15	DYNLL2
ENST00000580246	18.1695	1.3778	3.7211	5.7258e-06	0.00016909	SMURF2
ENST00000580822	12.9857	0.646355	4.3284	8.7676e-05	0.002034	KSR1
ENST00000580900	71.6311	17.0192	2.0734	7.5431e-08	3.0186e-06	MTAP
ENST00000581140	46.9124	3.41681	3.7792	3.7355e-12	2.4102e-10	GDPD1
ENST00000581273	23.5014	4.87839	2.2683	0.00033414	0.0066883	TVP23C
ENST00000581396	447.03	182.442	1.2929	3.8593e-07	1.4058e-05	TOM1L2
ENST00000581424	37.9683	9.78461	1.9562	0.00017715	0.0038086	TANC2
ENST00000581487	623.688	219.5	1.5066	6.4353e-06	0.00018789	CMTM4
ENST00000582081	421.931	60.5955	2.7997	1.787e-25	3.0723e-23	SMURF2
ENST00000582826	8.20434	0.562571	3.8663	0.002118	0.033296	ARHGAP27
ENST00000583088	139.201	0	Inf	2.831e-50	1.5131e-47	KCNJ12
ENST00000583195	14.513	1.8493	2.9723	0.00022011	0.0046163	LINC00672
ENST00000583337	13.9483	0	Inf	1.2958e-07	5.018e-06	KLF14
ENST00000583535	32.3829	4.88596	2.7285	2.4605e-06	7.7496e-05	MYH3
ENST00000583545	10.4861	1.30728	3.0038	0.0031608	0.046929	TANC2
ENST00000584176	17.2068	0.330462	5.7024	3.7068e-08	1.55e-06	GRIN2C
ENST00000584496	5.19337	0	Inf	0.002464	0.037929	GRIN2C
ENST00000584974	19.3189	1.60262	3.5915	8.5201e-06	0.000244	ARHGAP44
ENST00000585058	7.5574	0	Inf	0.00016979	0.0036663	RAB11FIP4
ENST00000585357	25.5452	1.35725	4.2343	1.5355e-09	7.6119e-08	SPINT2
ENST00000585807	109.105	57.4855	0.92445	0.0024423	0.037713	HSD17B1
ENST00000585908	26.3212	4.30255	2.613	1.8217e-05	0.00048926	ANKRD29
ENST00000586300	13.2236	2.03144	2.7025	0.0012962	0.021852	LGALS3BP
ENST00000586582	281.965	0.161589	10.769	4.6427e-41	1.6709e-38	SEMA6B
ENST00000586602	1035.8	424.416	1.2872	3.1106e-08	1.314e-06	ZNF121
ENST00000587250	34.4788	1.52482	4.499	2.0973e-10	1.1368e-08	RND2
ENST00000587303	47.2562	9.68756	2.2863	1.1173e-06	3.7485e-05	PTPRS
ENST00000587304	47.0895	15.791	1.5763	0.00027937	0.0057097	C17orf113
ENST00000587424	220.437	109.206	1.0133	0.00015785	0.0034333	SRSF8
ENST00000588649	375.029	125.645	1.5776	1.0069e-05	0.00028548	POLRMT
ENST00000588776	26.539	8.39485	1.6605	0.001722	0.0278	CAPS
ENST00000588831	13.1242	2.20759	2.5717	0.00057374	0.010769	LRFN3
ENST00000589507	9.11135	0	Inf	2.2577e-05	0.00059481	EXOC7
ENST00000590070	7.79228	0.562571	3.7919	0.0022402	0.035033	MFSD11
ENST00000590071	64.4888	8.23326	2.9695	9.7596e-13	6.7374e-11	WTIP
ENST00000590288	18.8556	2.3973	2.9755	5.0963e-05	0.0012421	RHBDF2
ENST00000590602	166.57	35.693	2.2224	8.5867e-13	5.9505e-11	TMC6
ENST00000590918	19.5418	2.93175	2.7367	1.9301e-05	0.00051685	GIPR
ENST00000591280	20.2911	1.04734	4.276	2.473e-07	9.2263e-06	ANKRD29
ENST00000591841	15.806	0	Inf	1.3857e-05	0.00038109	CYP4F11
ENST00000591998	23.414	1.32213	4.1464	1.5202e-05	0.00041469	ZNF699
ENST00000592420	10.0911	0.484766	4.3796	0.00045207	0.0087598	SEPT9
ENST00000592456	17.246	4.17637	2.0459	0.0026081	0.039773	SYNGR2
ENST00000592790	2219.71	859.485	1.3688	6.0229e-08	2.441e-06	VMP1
ENST00000592831	37.9758	13.567	1.485	0.001391	0.02317	ATP6V0A1
ENST00000593424	141.907	3.89559	5.187	7.0238e-26	1.2432e-23	RINL
ENST00000593537	6.2042	0	Inf	0.0012507	0.021219	NTF4
ENST00000594159	35.3844	4.94891	2.8379	2.4925e-07	9.2926e-06	ZNF814
ENST00000594537	6.19973	0.161589	5.2618	0.0023767	0.036815	LTBP4
ENST00000594728	14.53	0.948984	3.9365	5.7893e-05	0.0013996	CSKMT
ENST00000594925	69.548	1.49101	5.5437	2.2213e-24	3.6118e-22	GDF15
ENST00000594962	15.3497	2.38273	2.6875	0.0019303	0.030757	SLC27A1
ENST00000595016	6.5295	0	Inf	0.00033667	0.006729	MYH14
ENST00000595213	13.0242	0.464218	4.8103	2.34e-05	0.00061381	2020-03-02
ENST00000596271	76.9522	24.5631	1.6475	9.9287e-06	0.0002821	SAMD4B
ENST00000596694	6.12192	0	Inf	0.00084403	0.015095	IGFL4
ENST00000597229	160.213	79.1346	1.0176	0.00015813	0.0034352	ZNF358
ENST00000597430	19.9709	2.93204	2.7679	5.3086e-05	0.0012892	CD70
ENST00000597721	76.3609	19.9226	1.9384	1.2763e-06	4.2401e-05	PSPN
ENST00000598195	26.1751	0	Inf	2.3159e-13	1.6941e-11	KLK8
ENST00000598234	17.896	0.555286	5.0103	1.5676e-07	6.0104e-06	AC099489.1
ENST00000598523	215.461	14.1366	3.9299	2.3066e-32	5.4615e-30	GABRQ
ENST00000599380	34.0326	3.62678	3.2302	1.0192e-07	4.0103e-06	SLC27A1
ENST00000599638	42.9544	3.84562	3.4815	1.6227e-05	0.00044011	IQCN
ENST00000599908	52.2407	17.3978	1.5863	0.00045159	0.0087536	NBPF1
ENST00000601302	21.3767	0	Inf	5.2748e-11	3.0399e-09	ARL14EPL
ENST00000602312	13.0635	0.555286	4.5562	2.3816e-05	0.00062411	SDR42E2
ENST00000604751	7.74413	0.161589	5.5827	0.00054566	0.010334	SNX30
ENST00000604900	6.26495	0.232109	4.7544	0.0034046	0.049859	DAZAP2
ENST00000606025	18.3221	0.330462	5.793	9.6735e-09	4.3301e-07	AC007040.2
ENST00000606389	616.557	197.746	1.6406	2.3891e-07	8.944e-06	AAK1
ENST00000606712	10.2823	0.323178	4.9917	0.00024288	0.0050468	DSE
ENST00000606715	6.34724	0	Inf	0.0012082	0.020607	SHANK2
ENST00000607197	258.702	7.25673	5.1558	5.469e-46	2.5234e-43	HEBP2
ENST00000607388	119.792	37.1255	1.69	0.0015422	0.025391	RPF2
ENST00000607772	175.282	32.8859	2.4141	2.3397e-15	2.0571e-13	CNKSR3
ENST00000608007	4.65534	0	Inf	0.0028846	0.043449	C1orf61
ENST00000608763	28.3605	2.09467	3.7591	9.1285e-09	4.1066e-07	GAS6
ENST00000609129	26.4175	0.161589	7.353	4.3015e-12	2.7611e-10	ZBTB8B
ENST00000609438	37.9282	0.330462	6.8426	2.2176e-09	1.0844e-07	GPRIN3
ENST00000609686	224.628	0.393698	9.1562	1.3072e-17	1.365e-15	GRIN2B
ENST00000609748	22.5387	0.161589	7.1239	7.7062e-11	4.3656e-09	BMP4
ENST00000609973	9.37081	0	Inf	3.1672e-05	0.0008084	GRM4
ENST00000610213	316.83	142.596	1.1518	1.8644e-05	0.00049999	DCP1A
ENST00000610935	246.261	141.569	0.79868	0.0024797	0.038136	ZNF787
ENST00000611161	102.328	49.7373	1.0408	0.00068642	0.012578	LENG9
ENST00000611392	12.2654	0.724159	4.0821	0.00011104	0.0025091	AC092329.3
ENST00000611551	140.751	16.4504	3.097	6.5257e-20	7.9703e-18	NATD1
ENST00000611975	11.3494	0.646355	4.1341	0.00030267	0.0061312	SEMA4F
ENST00000612156	40.7563	8.11875	2.3277	5.2056e-06	0.00015517	ADPRHL1
ENST00000612501	1406.11	219.451	2.6797	3.0675e-29	6.3937e-27	PPP1R9B
ENST00000612582	119.694	0	Inf	4.5505e-33	1.1116e-30	CECR2
ENST00000612932	1166.77	282.546	2.046	1.6298e-15	1.4591e-13	SOCS7
ENST00000613246	119.598	34.1391	1.8087	2.9214e-08	1.2428e-06	PTPRJ
ENST00000613549	407.344	0.161589	11.3	4.3005e-29	8.895e-27	DOC2B
ENST00000613927	5.5402	0	Inf	0.0014882	0.024599	SRCIN1
ENST00000614032	21.6658	0.562571	5.2672	1.1994e-08	5.3158e-07	SLC38A3
ENST00000614341	77.1796	0.956268	6.3347	1.1758e-27	2.2272e-25	USH1G
ENST00000614556	1584.84	473.097	1.7441	1.6428e-13	1.2182e-11	DCAF7
ENST00000614891	1856.78	789.864	1.2331	1.7256e-08	7.4943e-07	MAL2
ENST00000615230	16.1263	0.161589	6.6409	2.3538e-06	7.4439e-05	TNFRSF9
ENST00000615331	30.9253	8.5754	1.8505	0.00033949	0.0067728	POM121C
ENST00000615386	19.4544	0	Inf	2.4751e-10	1.3308e-08	TRPV6
ENST00000615526	17.2801	0.464218	5.2182	6.3746e-08	2.5797e-06	FNDC11
ENST00000615612	323.921	23.3701	3.7929	6.7806e-38	2.0564e-35	GNAZ
ENST00000615637	117.139	0.161589	9.5017	5.3297e-43	2.1797e-40	FOXD1
ENST00000616661	230.867	62.7064	1.8804	2.8749e-11	1.6962e-09	DHRS3
ENST00000616721	114.908	22.1744	2.3735	2.04e-08	8.8101e-07	FCGBP
[truncated: 75 more rows]

## Sheet: Table S2
Chr	Start	End	Conc_shME	Conc_shNC	Fold	p-value	FDR
chr10	43203539	43203896	-0.32	7.29	-7.61	5.8e-15	2.64e-13
chr3	93470264	93470863	2.35	8.72	-6.38	0.000551	0.00437
chr4	4859754	4860170	2.5	8.03	-5.53	0.000946	0.00699
chr12	131850836	131851365	3.27	8.73	-5.46	4.89e-26	8.92e-24
chr21	36230367	36230722	2.13	7.43	-5.3	1.66e-17	8.23e-16
chr19	1474830	1475374	5.19	8.75	-3.56	2.54e-13	1.07e-11
chr11	47171654	47172024	0.36	3.49	-3.13	0.00835	0.0461
chr21	9247036	9247813	2.45	5.5	-3.06	0.00446	0.0273
chr9	129176912	129177390	8.68	11.7	-3.02	7.26e-18	3.97e-16
chr16	85707824	85708195	5.77	8.52	-2.75	8.81e-09	2.1e-07
chr1	230843623	230843945	5.68	8.38	-2.71	2.15e-07	4.05e-06
chr3	45966478	45966980	5	7.7	-2.7	1e-06	1.61e-05
chr21	9083198	9083769	3.09	5.61	-2.52	0.006	0.0338
chr8	142271334	142271747	4.28	6.79	-2.51	0.000357	0.00296
chr1	94897907	94898300	7.07	9.34	-2.26	3.06e-10	8.36e-09
chr20	13782609	13783229	4.03	6.26	-2.24	0.00286	0.0184
chr22	50253071	50253580	7.18	9.42	-2.24	2.97e-08	6.5e-07
chr1	2228897	2229578	6.84	9.02	-2.18	3.1e-06	4.03e-05
chr6	21595688	21596018	6.89	9.02	-2.12	4.25e-07	7.74e-06
chr19	17101624	17102140	7.25	9.26	-2.02	3.55e-05	0.000381
chr4	110051257	110051823	5.89	7.9	-2.01	2.47e-06	3.38e-05
chr22	23181324	23181886	6.54	8.53	-1.99	0.000347	0.00292
chr5	176599439	176599907	6.62	8.61	-1.99	1.82e-08	4.15e-07
chr22	42692719	42693676	7.08	9.07	-1.98	6.91e-07	1.18e-05
chr14	77026426	77026850	8.15	10.09	-1.94	1.41e-06	2.16e-05
chr17	29166770	29167164	5.66	7.55	-1.89	2.04e-05	0.000228
chr17	50359806	50360234	6.13	8.02	-1.89	8.45e-06	0.000105
chr20	31605312	31605623	8.96	10.83	-1.88	0.000273	0.00242
chr19	12791536	12792050	8.51	10.29	-1.77	0.000116	0.00109
chr14	100291405	100291835	7.06	8.8	-1.74	1.42e-06	2.16e-05
chr20	2116526	2116973	6.6	8.26	-1.67	2.03e-05	0.000228
chr9	113373990	113374610	7.37	8.97	-1.6	5.03e-05	0.000529
chr22	20241678	20243134	8	9.53	-1.53	0.00169	0.0114
chr5	154446133	154446634	5.95	7.48	-1.53	0.00898	0.0486
chr6	82365381	82365965	7.62	9.14	-1.53	0.000538	0.00433
chr11	64789344	64789749	6.49	7.99	-1.51	0.000623	0.00487
chr16	30369412	30369914	7.68	9.16	-1.48	0.00011	0.00106
chr1	16124714	16125506	9.46	10.93	-1.47	2.69e-05	0.000295
chr3	126988592	126989050	7.45	8.92	-1.47	0.000279	0.00242
chr6	160104538	160104934	7.26	8.71	-1.45	0.000864	0.00666
chr17	60525919	60526281	6.49	7.92	-1.43	0.000257	0.00235
chr14	76809294	76809705	6.44	7.83	-1.39	0.000497	0.00406
chr9	92719164	92719706	7.84	9.2	-1.37	0.00092	0.00699
chr14	100291864	100292278	6.73	8.02	-1.28	0.000934	0.00699
chr1	3463015	3463480	7.29	8.56	-1.27	0.00107	0.00759
chr10	124984669	124985001	7.23	8.46	-1.23	0.00183	0.0122
chr8	27287820	27288184	6.15	7.38	-1.23	0.00565	0.0324
chr1	11925461	11926068	6.38	7.57	-1.19	0.00564	0.0324
chr19	1556765	1557096	6.8	7.98	-1.18	0.00464	0.0273
chr10	102065903	102067072	9.59	10.73	-1.14	0.0038	0.0236
chr1	3787115	3787492	7.78	8.82	-1.04	0.0029	0.0184
chr1	27006564	27007039	8.62	7.45	1.17	0.00881	0.0482
chr3	196554448	196554940	7.18	5.97	1.2	0.00569	0.0324
chr20	32234337	32234755	9.31	8.09	1.22	0.00101	0.00729
chr16	29819398	29819794	8.61	7.3	1.31	0.00243	0.016
chr5	72908567	72908927	8.1	6.76	1.34	0.00696	0.0388
chr21	14963390	14963858	7.35	5.91	1.45	0.000995	0.00726
chr16	67174611	67175397	9.42	7.95	1.47	0.00112	0.00787
chr15	89575597	89575979	7.64	6.04	1.6	0.00117	0.00807
chr1	37799474	37800219	8.98	7.31	1.67	0.000107	0.00104
chr4	173247819	173248228	7.32	5.65	1.67	0.000276	0.00242
chr15	66325730	66326128	8.13	6.35	1.78	1.43e-05	0.000166
chr2	177618018	177618576	6.48	4.68	1.79	0.00452	0.0273
chr3	52451931	52452455	7.1	5.3	1.8	0.00135	0.00921
chr6	3723390	3723848	6.93	5.12	1.81	0.00333	0.0209
chr3	143121268	143122195	8.41	6.38	2.03	9.28e-08	1.88e-06
chr5	442391	443028	7.6	5.57	2.03	1.19e-05	0.000144
chr1	173803235	173803733	6.77	4.7	2.07	6.87e-05	0.000709
chr15	50354133	50354501	7.17	5.09	2.08	0.00455	0.0273
chr9	710672	711180	7.28	5.2	2.08	9.82e-05	0.000976
chr17	4732902	4733296	8.44	6.32	2.12	1.83e-06	2.7e-05
chr17	7911306	7912031	10.07	7.92	2.16	5.38e-09	1.34e-07
chr4	15936241	15936823	9.36	7.18	2.17	6.31e-06	8.03e-05
chr12	2887752	2888201	8.25	6.06	2.19	0.000134	0.00125
chr3	50276248	50276730	9.05	6.71	2.33	8.31e-08	1.75e-06
chr2	84870472	84870848	6.43	4.05	2.38	8.78e-05	0.000889
chrX	117909806	117910214	7.61	5.12	2.49	6.3e-07	1.11e-05
chr15	39801748	39802303	5.82	3.01	2.81	0.00034	0.0029
chr8	47737284	47737585	9.46	6.61	2.85	8.01e-11	2.58e-09
chr17	35778914	35779269	7.22	4.35	2.86	1.94e-06	2.79e-05
chr11	18322178	18322521	6.96	3.99	2.97	7.57e-07	1.25e-05
chr15	74955772	74956670	10.65	7.59	3.06	2.69e-11	9.19e-10
chr1	32695678	32696034	7.95	4.78	3.17	2.07e-10	5.97e-09
chr3	127660194	127660689	9.74	5.72	4.03	1.45e-19	1.32e-17
chr9	136833562	136834004	7.69	3.52	4.18	9.09e-11	2.76e-09
chr17	81121467	81122190	9.28	4.16	5.12	2.58e-06	3.44e-05
chr11	125955616	125956039	6.07	0.94	5.13	1.33e-07	2.59e-06
chr8	127253383	127253853	6.34	1.15	5.2	4.93e-10	1.28e-08
chr17	35411646	35412098	5.52	-0.06	5.57	2.31e-06	3.24e-05
chr16	80684843	80685325	7.59	1.33	6.26	3.18e-18	1.93e-16
chr3	137009983	137010390	9.02	2.63	6.39	6.4e-31	1.75e-28
chr4	57110114	57110488	6.8	-0.06	6.85	1.61e-11	6.29e-10
chr2	236580440	236580798	6.94	-0.06	6.99	2.47e-11	9.02e-10
chrX	103629652	103630256	8.26	-0.06	8.32	2.07e-18	1.62e-16
chr6	26017270	26017758	8.49	-0.06	8.55	2.78e-18	1.9e-16
chrX	152767146	152767720	8.55	-0.06	8.61	2.61e-20	3.57e-18
chr9	25677400	25678133	8.56	-0.06	8.62	9.03e-20	9.88e-18
chr21	36072310	36072684	10.27	0.91	9.36	8.19e-37	4.48e-34
